# Supplementary material for: Evaluation of viral genome assembly and diversity estimation in deep metagenomes
Source: BMC Genomics. 2014 Nov 18;15(1):989. doi: 10.1186/1471-2164-15-989 (PMC4247695; doi:10.1186/1471-2164-15-989)
Supplement: Supplementary file 2 — Additional file 2: Community Structure. Simulated community members and structure. (XLSX 30 KB) [file 12864_2014_6692_MOESM2_ESM.xlsx]

## Sheet: Hoja1
Name	Transition Rate	Siblings	GenomeSize	Abundance(%)	NewName
DERIVED_0001_gi_115334607_ref_NC_008375.1_Raven_circovirus_complete_genome_EVOLVE_ROOT=99a4a9a71835e0b13bce94340b65fd7284d8bd78	0.0025	8	1898	0.126432	NewGenomeName_1
DERIVED_0001_gi_116630439_ref_NC_008521.1_Gull_circovirus_complete_genome_EVOLVE_ROOT=974aa628e96ee4a1999c707af7845f6c36532ea5	0.0025	8	2035	0.127265	NewGenomeName_2
DERIVED_0001_gi_119637746_ref_NC_008694.1_Yersinia_phage_Berlin_complete_genome_EVOLVE_ROOT=6c105635ef934cb07cadf914a02fff0089dac26a	0.01	2	38564	0.30521	NewGenomeName_3
DERIVED_0001_gi_148734472_ref_NC_009540.1_Enterobacteria_phage_TLS_complete_genome_EVOLVE_ROOT=fcf21b50b2faf9fb91047cd71768533940166606	0.01	2	49902	0.30521	NewGenomeName_4
DERIVED_0001_gi_158345134_ref_NC_009936.1_Enterobacteria_phage_LKA1_complete_genome_EVOLVE_ROOT=2b0ad60e7dd9005a828a319fc11bc1aa2f7de3a7	0.0025	8	41593	0.129097	NewGenomeName_5
DERIVED_0001_gi_158518661_ref_NC_009542.2_Aeromonas_phage_phiO18P_complete_genome_EVOLVE_ROOT=105a7df59e3a987d1d90ab1174e0859b0de7c26e	0.01	2	33985	0.1496	NewGenomeName_6
DERIVED_0001_gi_167006427_ref_NC_010315.1_Abaca_bunchy_top_virus_segment_2_complete_sequence_EVOLVE_ROOT=65ed247c82440b646ffc6a7fc0a0d8f5fe1bcb1e	0.01	8	1057	0.153348	NewGenomeName_7
DERIVED_0001_gi_18875309_ref_NC_003410.1_Canary_circovirus_complete_genome_EVOLVE_ROOT=97b8dba158e7ce0f80761802fdca149721829c0d	0.01	8	1952	0.147143	NewGenomeName_8
DERIVED_0001_gi_189427122_ref_NC_010808.1_Staphylococcus_phage_phiMR25_complete_genome_EVOLVE_ROOT=b1ba99fce67744bc86d279751066c9978eb88c34	0.0025	8	44342	0.129097	NewGenomeName_9
DERIVED_0001_gi_19744927_ref_NC_003473.1_Banana_bunchy_top_virus_DNA_S_complete_sequence_EVOLVE_ROOT=0557b9428ccf5c1876c07669eb52b4afcfaca5fc	0.0025	2	1075	0.129097	NewGenomeName_10
DERIVED_0001_gi_20143451_ref_NC_003559.1_Faba_bean_necrotic_yellows_virus_DNA_10_complete_sequence_EVOLVE_ROOT=1abce84ccd0a580fb3ba27b68a526132a8079dda	0.0025	2	999	0.152331	NewGenomeName_11
DERIVED_0001_gi_20143461_ref_NC_003564.1_Faba_bean_necrotic_yellows_virus_complete_genome_EVOLVE_ROOT=6bb9f8f1a8b06ee3c7ef1b19a2c0091785806706	0.01	2	1020	0.1496	NewGenomeName_12
DERIVED_0001_gi_20177459_ref_NC_003639.1_Milk_vetch_dwarf_virus_segment_2_complete_sequence_EVOLVE_ROOT=0f39a8abb037bcac25fc5ec98b732139e0a0eafb	0.01	2	1009	0.173493	NewGenomeName_13
DERIVED_0001_gi_20177469_ref_NC_003644.1_Milk_vetch_dwarf_virus_segment_7_complete_sequence_EVOLVE_ROOT=3a190530e57bb3ecea73f491fa9055f21d05c4d4	0.0025	8	1009	0.126432	NewGenomeName_14
DERIVED_0001_gi_20530226_ref_NC_003813.1_Subterranean_clover_stunt_virus_DNA_1_complete_sequence_EVOLVE_ROOT=e7feb6ad50489f145c5b0d8083567c47158a6ecd	0.0025	8	1001	0.127265	NewGenomeName_15
DERIVED_0001_gi_206599706_ref_NC_011290.1_Mycobacterium_phage_Gumball_complete_genome_EVOLVE_ROOT=68aea6bbfa2a63e12f28ba4503297431b730ec94	0.0025	8	64807	0.126432	NewGenomeName_16
DERIVED_0001_gi_209901237_ref_NC_011398.1_Clostridium_phage_phiCD27_complete_genome_EVOLVE_ROOT=d943395e2ee1e49bb9d5c2c010fd2781c1626197	0.01	2	50930	0.173493	NewGenomeName_17
DERIVED_0001_gi_225626323_ref_NC_012418.1_Pseudomonas_phage_phikF77_complete_genome_EVOLVE_ROOT=e60de774f9a23b815ef03b07607e7e6e89fb71ff	0.0025	8	43152	0.126432	NewGenomeName_18
DERIVED_0001_gi_238694878_ref_NC_012740.1_Enterobacteria_phage_JSE_complete_genome_EVOLVE_ROOT=bba199c31185538a3cb0cbdcd9c5c14789f1cc22	0.0025	8	166418	0.126432	NewGenomeName_19
DERIVED_0001_gi_24371534_ref_NC_004348.1_Enterobacteria_phage_ST64T_complete_genome_EVOLVE_ROOT=f51c4186d46c34e357043b2356a741739989b4d1	0.0025	2	40679	0.451189	NewGenomeName_20
DERIVED_0001_gi_255961480_ref_NC_013095.1_Faba_bean_necrotic_stunt_virus_DNA_S_complete_genome_EVOLVE_ROOT=be686ad6ac482ea0a17d43c6a99561aad8dc2d7b	0.01	8	992	0.147143	NewGenomeName_21
DERIVED_0001_gi_30089861_ref_NC_004746.1_Lactococcus_phage_4268_complete_genome_EVOLVE_ROOT=cfb553a5ad791bb8281fb624a71f5bdc47a0c8c0	0.0025	2	36596	0.451189	NewGenomeName_22
DERIVED_0001_gi_302861121_ref_NC_004913.2_Stx1_converting_phage_complete_genome_EVOLVE_ROOT=5660c5cf270531750d70a87c9dbe4df3ce95f9ec	0.01	8	59866	0.127265	NewGenomeName_23
DERIVED_0001_gi_310722194_ref_NC_014635.1_Aeromonas_phage_phiAS4_complete_genome_EVOLVE_ROOT=fc8eecf67f763424f50c63973d2d48e91ff2d434	0.0025	8	163875	0.127265	NewGenomeName_24
DERIVED_0001_gi_325171199_ref_NC_015158.1_Vibrio_phage_ICP2_complete_genome_EVOLVE_ROOT=53b09c5dd72bf8eb7fecd22b28feb7b4a23a2ef0	0.01	8	49675	0.127265	NewGenomeName_25
DERIVED_0001_gi_326782732_ref_NC_015283.1_Prochlorococcus_phage_P-RSM4_complete_genome_EVOLVE_ROOT=ca379ba87cdf115c945a19582318ff28eb959c8e	0.01	8	176428	0.153348	NewGenomeName_26
DERIVED_0001_gi_33438708_ref_NC_005053.1_Mulard_duck_circovirus_complete_genome_EVOLVE_ROOT=07223a613b624ea1caf9ac1f355b64d244fc2d73	0.01	2	1996	0.173493	NewGenomeName_27
DERIVED_0001_gi_363539522_ref_NC_016071.1_Salmonella_phage_PVP-SE1_complete_genome_EVOLVE_ROOT=8ea7ae718b0751b642c36e84b25848d5a26e6b63	0.01	8	145964	0.147143	NewGenomeName_28
DERIVED_0001_gi_372450032_ref_NC_016655.1_Rhodococcus_phage_REQ1_complete_genome_EVOLVE_ROOT=5add3549a2d9f5089037ab3be27b2bb731ee44d3	0.01	8	51342	0.153348	NewGenomeName_29
DERIVED_0001_gi_374531598_ref_NC_016764.1_Pseudomonas_phage_Bf7_complete_genome_EVOLVE_ROOT=dc9ccfba8b847152e2e8a5cc81aefbe5697cd814	0.01	8	40058	0.153348	NewGenomeName_30
DERIVED_0001_gi_41179361_ref_NC_005357.1_Bordetella_phage_BPP-1_complete_genome_EVOLVE_ROOT=130f790ffa43650b45a77d292ac77ed93cbe6826	0.01	2	42493	0.156282	NewGenomeName_31
DERIVED_0001_gi_48696910_ref_NC_005882.1_Burkholderia_phage_BcepMu_complete_genome_EVOLVE_ROOT=6efec4fc2bc33d0080b9ae4204dd3d237788bbe5	0.0025	2	36748	0.129097	NewGenomeName_32
DERIVED_0001_gi_56698743_ref_NC_006561.1_Muscovy_duck_circovirus_complete_genome_EVOLVE_ROOT=92612df33ac3057d8dd91bd99bac0ca23606317b	0.01	2	1988	0.1496	NewGenomeName_33
DERIVED_0001_gi_71658851_ref_NC_007220.1_Duck_circovirus_complete_genome_EVOLVE_ROOT=dda8d8925f533a44dd5a6dceb8b9a2f24d8aeb0a	0.0025	2	1991	0.129097	NewGenomeName_34
DERIVED_0001_gi_82700933_ref_NC_007623.1_Pseudomonas_phage_EL_complete_genome_EVOLVE_ROOT=8779cdd964c9a73ed7acd6b4a349a67242831911	0.0025	2	211215	0.152331	NewGenomeName_35
DERIVED_0001_gi_89152531_ref_NC_007806.1_Pseudomonas_phage_73_complete_genome_EVOLVE_ROOT=2a034826c76a4ffc6d3a376a7dc48e06bc3b934d	0.01	2	42999	0.156282	NewGenomeName_36
DERIVED_0001_gi_89888094_ref_NC_007856.1_Enterobacteria_phage_ID18_complete_genome_EVOLVE_ROOT=8438b8e61b8b3904b8982f9fde4648ef7ef52fe3	0.01	8	5486	0.146116	NewGenomeName_37
DERIVED_0001_gi_89888607_ref_NC_007817.1_Enterobacteria_phage_ID2_Moscow_ID_2001_complete_genome_EVOLVE_ROOT=3d5d82ad446232d12388854338d30513c1b537d6	0.0025	2	5486	0.190975	NewGenomeName_38
DERIVED_0001_gi_89888652_ref_NC_007821.1_Enterobacteria_phage_WA13_complete_genome_EVOLVE_ROOT=791fe6c2e5a2e81a91cbf14a2512d9a3b9c64ce6	0.0025	8	6068	0.153348	NewGenomeName_39
DERIVED_0001_gi_9626429_ref_NC_001427.1_Chicken_anemia_virus_complete_genome_EVOLVE_ROOT=c16f9001cbddfd3ff5ca23be060e77a199a7bad7	0.01	8	2319	0.153348	NewGenomeName_40
DERIVED_0001_gi_9629143_ref_NC_001741.1_Chlamydia_phage_Chp1_complete_genome_EVOLVE_ROOT=372ee6e17517792d69841c51207687293f44782f	0.01	2	4877	0.141618	NewGenomeName_41
DERIVED_0001_gi_9629524_ref_NC_001825.1_Streptococcus_phage_Cp-1_complete_genome_EVOLVE_ROOT=eda47006a94cd61e7c814e337ad28978de16101a	0.0025	2	19343	0.147143	NewGenomeName_42
DERIVED_0001_gi_9630125_ref_NC_001884.1_Bacillus_phage_SPBc2_complete_genome_EVOLVE_ROOT=6f9bab7b235c383f21d166a29018d86c71c00483	0.0025	2	134416	0.147143	NewGenomeName_43
DERIVED_0001_gi_9630729_ref_NC_001944.1_Beak_and_feather_disease_virus_complete_genome_EVOLVE_ROOT=a1530e27eda9022a739f3ce08aa4b962849e8086	0.0025	2	1993	0.152331	NewGenomeName_44
DERIVED_0001_MET7_259_length=4149_numreads=82_EVOLVE_ROOT=884d8efb8e68ff5e55abb2c8de280809e6b8dbb1	0.0025	2	4149	0.129097	NewGenomeName_45
DERIVED_0001_MET7_504_length=4209_numreads=2852_EVOLVE_ROOT=1bb74b6539677d2e278313705b9c4b260690a6cb	0.01	2	4209	0.152331	NewGenomeName_46
DERIVED_0001_MET7_523_length=4193_numreads=2471_EVOLVE_ROOT=bb3701c4d18c6a6414ab91d2d22f69d8958e120c	0.0025	8	4193	0.1496	NewGenomeName_47
DERIVED_0001_MET7_915_length=4285_numreads=1631_EVOLVE_ROOT=f9fb36cfce4a5ba6dbc2b7971185bdeed1cade76	0.01	8	4285	0.255799	NewGenomeName_48
DERIVED_0002_gi_115334607_ref_NC_008375.1_Raven_circovirus_complete_genome_EVOLVE_ROOT=99a4a9a71835e0b13bce94340b65fd7284d8bd78	0.0025	8	1898	0.134413	NewGenomeName_49
DERIVED_0002_gi_116630439_ref_NC_008521.1_Gull_circovirus_complete_genome_EVOLVE_ROOT=974aa628e96ee4a1999c707af7845f6c36532ea5	0.0025	8	2035	1.09077	NewGenomeName_50
DERIVED_0002_gi_119637746_ref_NC_008694.1_Yersinia_phage_Berlin_complete_genome_EVOLVE_ROOT=6c105635ef934cb07cadf914a02fff0089dac26a	0.01	2	38564	0.26369	NewGenomeName_51
DERIVED_0002_gi_148734472_ref_NC_009540.1_Enterobacteria_phage_TLS_complete_genome_EVOLVE_ROOT=fcf21b50b2faf9fb91047cd71768533940166606	0.01	2	49902	0.26369	NewGenomeName_52
DERIVED_0002_gi_158345134_ref_NC_009936.1_Enterobacteria_phage_LKA1_complete_genome_EVOLVE_ROOT=2b0ad60e7dd9005a828a319fc11bc1aa2f7de3a7	0.0025	8	41593	0.28696	NewGenomeName_53
DERIVED_0002_gi_158518661_ref_NC_009542.2_Aeromonas_phage_phiO18P_complete_genome_EVOLVE_ROOT=105a7df59e3a987d1d90ab1174e0859b0de7c26e	0.01	2	33985	0.214578	NewGenomeName_54
DERIVED_0002_gi_167006427_ref_NC_010315.1_Abaca_bunchy_top_virus_segment_2_complete_sequence_EVOLVE_ROOT=65ed247c82440b646ffc6a7fc0a0d8f5fe1bcb1e	0.01	8	1057	0.235846	NewGenomeName_55
DERIVED_0002_gi_18875309_ref_NC_003410.1_Canary_circovirus_complete_genome_EVOLVE_ROOT=97b8dba158e7ce0f80761802fdca149721829c0d	0.01	8	1952	0.137215	NewGenomeName_56
DERIVED_0002_gi_189427122_ref_NC_010808.1_Staphylococcus_phage_phiMR25_complete_genome_EVOLVE_ROOT=b1ba99fce67744bc86d279751066c9978eb88c34	0.0025	8	44342	0.28696	NewGenomeName_57
DERIVED_0002_gi_19744927_ref_NC_003473.1_Banana_bunchy_top_virus_DNA_S_complete_sequence_EVOLVE_ROOT=0557b9428ccf5c1876c07669eb52b4afcfaca5fc	0.0025	2	1075	0.28696	NewGenomeName_58
DERIVED_0002_gi_20143451_ref_NC_003559.1_Faba_bean_necrotic_yellows_virus_DNA_10_complete_sequence_EVOLVE_ROOT=1abce84ccd0a580fb3ba27b68a526132a8079dda	0.0025	2	999	0.279794	NewGenomeName_59
DERIVED_0002_gi_20143461_ref_NC_003564.1_Faba_bean_necrotic_yellows_virus_complete_genome_EVOLVE_ROOT=6bb9f8f1a8b06ee3c7ef1b19a2c0091785806706	0.01	2	1020	0.214578	NewGenomeName_60
DERIVED_0002_gi_20177459_ref_NC_003639.1_Milk_vetch_dwarf_virus_segment_2_complete_sequence_EVOLVE_ROOT=0f39a8abb037bcac25fc5ec98b732139e0a0eafb	0.01	2	1009	0.87721	NewGenomeName_61
DERIVED_0002_gi_20177469_ref_NC_003644.1_Milk_vetch_dwarf_virus_segment_7_complete_sequence_EVOLVE_ROOT=3a190530e57bb3ecea73f491fa9055f21d05c4d4	0.0025	8	1009	0.134413	NewGenomeName_62
DERIVED_0002_gi_20530226_ref_NC_003813.1_Subterranean_clover_stunt_virus_DNA_1_complete_sequence_EVOLVE_ROOT=e7feb6ad50489f145c5b0d8083567c47158a6ecd	0.0025	8	1001	1.09077	NewGenomeName_63
DERIVED_0002_gi_206599706_ref_NC_011290.1_Mycobacterium_phage_Gumball_complete_genome_EVOLVE_ROOT=68aea6bbfa2a63e12f28ba4503297431b730ec94	0.0025	8	64807	0.134413	NewGenomeName_64
DERIVED_0002_gi_209901237_ref_NC_011398.1_Clostridium_phage_phiCD27_complete_genome_EVOLVE_ROOT=d943395e2ee1e49bb9d5c2c010fd2781c1626197	0.01	2	50930	0.87721	NewGenomeName_65
DERIVED_0002_gi_225626323_ref_NC_012418.1_Pseudomonas_phage_phikF77_complete_genome_EVOLVE_ROOT=e60de774f9a23b815ef03b07607e7e6e89fb71ff	0.0025	8	43152	0.134413	NewGenomeName_66
DERIVED_0002_gi_238694878_ref_NC_012740.1_Enterobacteria_phage_JSE_complete_genome_EVOLVE_ROOT=bba199c31185538a3cb0cbdcd9c5c14789f1cc22	0.0025	8	166418	0.134413	NewGenomeName_67
DERIVED_0002_gi_24371534_ref_NC_004348.1_Enterobacteria_phage_ST64T_complete_genome_EVOLVE_ROOT=f51c4186d46c34e357043b2356a741739989b4d1	0.0025	2	40679	0.16159	NewGenomeName_68
DERIVED_0002_gi_255961480_ref_NC_013095.1_Faba_bean_necrotic_stunt_virus_DNA_S_complete_genome_EVOLVE_ROOT=be686ad6ac482ea0a17d43c6a99561aad8dc2d7b	0.01	8	992	0.137215	NewGenomeName_69
DERIVED_0002_gi_30089861_ref_NC_004746.1_Lactococcus_phage_4268_complete_genome_EVOLVE_ROOT=cfb553a5ad791bb8281fb624a71f5bdc47a0c8c0	0.0025	2	36596	0.16159	NewGenomeName_70
DERIVED_0002_gi_302861121_ref_NC_004913.2_Stx1_converting_phage_complete_genome_EVOLVE_ROOT=5660c5cf270531750d70a87c9dbe4df3ce95f9ec	0.01	8	59866	1.09077	NewGenomeName_71
DERIVED_0002_gi_310722194_ref_NC_014635.1_Aeromonas_phage_phiAS4_complete_genome_EVOLVE_ROOT=fc8eecf67f763424f50c63973d2d48e91ff2d434	0.0025	8	163875	1.09077	NewGenomeName_72
DERIVED_0002_gi_325171199_ref_NC_015158.1_Vibrio_phage_ICP2_complete_genome_EVOLVE_ROOT=53b09c5dd72bf8eb7fecd22b28feb7b4a23a2ef0	0.01	8	49675	1.09077	NewGenomeName_73
DERIVED_0002_gi_326782732_ref_NC_015283.1_Prochlorococcus_phage_P-RSM4_complete_genome_EVOLVE_ROOT=ca379ba87cdf115c945a19582318ff28eb959c8e	0.01	8	176428	0.235846	NewGenomeName_74
DERIVED_0002_gi_33438708_ref_NC_005053.1_Mulard_duck_circovirus_complete_genome_EVOLVE_ROOT=07223a613b624ea1caf9ac1f355b64d244fc2d73	0.01	2	1996	0.87721	NewGenomeName_75
DERIVED_0002_gi_363539522_ref_NC_016071.1_Salmonella_phage_PVP-SE1_complete_genome_EVOLVE_ROOT=8ea7ae718b0751b642c36e84b25848d5a26e6b63	0.01	8	145964	0.137215	NewGenomeName_76
DERIVED_0002_gi_372450032_ref_NC_016655.1_Rhodococcus_phage_REQ1_complete_genome_EVOLVE_ROOT=5add3549a2d9f5089037ab3be27b2bb731ee44d3	0.01	8	51342	0.235846	NewGenomeName_77
DERIVED_0002_gi_374531598_ref_NC_016764.1_Pseudomonas_phage_Bf7_complete_genome_EVOLVE_ROOT=dc9ccfba8b847152e2e8a5cc81aefbe5697cd814	0.01	8	40058	0.235846	NewGenomeName_78
DERIVED_0002_gi_41179361_ref_NC_005357.1_Bordetella_phage_BPP-1_complete_genome_EVOLVE_ROOT=130f790ffa43650b45a77d292ac77ed93cbe6826	0.01	2	42493	0.160475	NewGenomeName_79
DERIVED_0002_gi_48696910_ref_NC_005882.1_Burkholderia_phage_BcepMu_complete_genome_EVOLVE_ROOT=6efec4fc2bc33d0080b9ae4204dd3d237788bbe5	0.0025	2	36748	0.28696	NewGenomeName_80
DERIVED_0002_gi_56698743_ref_NC_006561.1_Muscovy_duck_circovirus_complete_genome_EVOLVE_ROOT=92612df33ac3057d8dd91bd99bac0ca23606317b	0.01	2	1988	0.214578	NewGenomeName_81
DERIVED_0002_gi_71658851_ref_NC_007220.1_Duck_circovirus_complete_genome_EVOLVE_ROOT=dda8d8925f533a44dd5a6dceb8b9a2f24d8aeb0a	0.0025	2	1991	0.28696	NewGenomeName_82
DERIVED_0002_gi_82700933_ref_NC_007623.1_Pseudomonas_phage_EL_complete_genome_EVOLVE_ROOT=8779cdd964c9a73ed7acd6b4a349a67242831911	0.0025	2	211215	0.279794	NewGenomeName_83
DERIVED_0002_gi_89152531_ref_NC_007806.1_Pseudomonas_phage_73_complete_genome_EVOLVE_ROOT=2a034826c76a4ffc6d3a376a7dc48e06bc3b934d	0.01	2	42999	0.160475	NewGenomeName_84
DERIVED_0002_gi_89888094_ref_NC_007856.1_Enterobacteria_phage_ID18_complete_genome_EVOLVE_ROOT=8438b8e61b8b3904b8982f9fde4648ef7ef52fe3	0.01	8	5486	0.137215	NewGenomeName_85
DERIVED_0002_gi_89888607_ref_NC_007817.1_Enterobacteria_phage_ID2_Moscow_ID_2001_complete_genome_EVOLVE_ROOT=3d5d82ad446232d12388854338d30513c1b537d6	0.0025	2	5486	0.27567	NewGenomeName_86
DERIVED_0002_gi_89888652_ref_NC_007821.1_Enterobacteria_phage_WA13_complete_genome_EVOLVE_ROOT=791fe6c2e5a2e81a91cbf14a2512d9a3b9c64ce6	0.0025	8	6068	0.235846	NewGenomeName_87
DERIVED_0002_gi_9626429_ref_NC_001427.1_Chicken_anemia_virus_complete_genome_EVOLVE_ROOT=c16f9001cbddfd3ff5ca23be060e77a199a7bad7	0.01	8	2319	0.235846	NewGenomeName_88
DERIVED_0002_gi_9629143_ref_NC_001741.1_Chlamydia_phage_Chp1_complete_genome_EVOLVE_ROOT=372ee6e17517792d69841c51207687293f44782f	0.01	2	4877	0.372978	NewGenomeName_89
DERIVED_0002_gi_9629524_ref_NC_001825.1_Streptococcus_phage_Cp-1_complete_genome_EVOLVE_ROOT=eda47006a94cd61e7c814e337ad28978de16101a	0.0025	2	19343	0.137215	NewGenomeName_90
DERIVED_0002_gi_9630125_ref_NC_001884.1_Bacillus_phage_SPBc2_complete_genome_EVOLVE_ROOT=6f9bab7b235c383f21d166a29018d86c71c00483	0.0025	2	134416	0.137215	NewGenomeName_91
DERIVED_0002_gi_9630729_ref_NC_001944.1_Beak_and_feather_disease_virus_complete_genome_EVOLVE_ROOT=a1530e27eda9022a739f3ce08aa4b962849e8086	0.0025	2	1993	0.279794	NewGenomeName_92
DERIVED_0002_MET7_259_length=4149_numreads=82_EVOLVE_ROOT=884d8efb8e68ff5e55abb2c8de280809e6b8dbb1	0.0025	2	4149	0.28696	NewGenomeName_93
DERIVED_0002_MET7_504_length=4209_numreads=2852_EVOLVE_ROOT=1bb74b6539677d2e278313705b9c4b260690a6cb	0.01	2	4209	0.279794	NewGenomeName_94
DERIVED_0002_MET7_523_length=4193_numreads=2471_EVOLVE_ROOT=bb3701c4d18c6a6414ab91d2d22f69d8958e120c	0.0025	8	4193	0.214578	NewGenomeName_95
DERIVED_0002_MET7_915_length=4285_numreads=1631_EVOLVE_ROOT=f9fb36cfce4a5ba6dbc2b7971185bdeed1cade76	0.01	8	4285	0.134586	NewGenomeName_96
DERIVED_0003_gi_115334607_ref_NC_008375.1_Raven_circovirus_complete_genome_EVOLVE_ROOT=99a4a9a71835e0b13bce94340b65fd7284d8bd78	0.0025	8	1898	0.211864	NewGenomeName_97
DERIVED_0003_gi_116630439_ref_NC_008521.1_Gull_circovirus_complete_genome_EVOLVE_ROOT=974aa628e96ee4a1999c707af7845f6c36532ea5	0.0025	8	2035	0.203995	NewGenomeName_98
DERIVED_0003_gi_158345134_ref_NC_009936.1_Enterobacteria_phage_LKA1_complete_genome_EVOLVE_ROOT=2b0ad60e7dd9005a828a319fc11bc1aa2f7de3a7	0.0025	8	41593	0.152331	NewGenomeName_99
DERIVED_0003_gi_167006427_ref_NC_010315.1_Abaca_bunchy_top_virus_segment_2_complete_sequence_EVOLVE_ROOT=65ed247c82440b646ffc6a7fc0a0d8f5fe1bcb1e	0.01	8	1057	0.220506	NewGenomeName_100
DERIVED_0003_gi_18875309_ref_NC_003410.1_Canary_circovirus_complete_genome_EVOLVE_ROOT=97b8dba158e7ce0f80761802fdca149721829c0d	0.01	8	1952	0.451189	NewGenomeName_101
DERIVED_0003_gi_189427122_ref_NC_010808.1_Staphylococcus_phage_phiMR25_complete_genome_EVOLVE_ROOT=b1ba99fce67744bc86d279751066c9978eb88c34	0.0025	8	44342	0.152331	NewGenomeName_102
DERIVED_0003_gi_20177469_ref_NC_003644.1_Milk_vetch_dwarf_virus_segment_7_complete_sequence_EVOLVE_ROOT=3a190530e57bb3ecea73f491fa9055f21d05c4d4	0.0025	8	1009	0.211864	NewGenomeName_103
DERIVED_0003_gi_20530226_ref_NC_003813.1_Subterranean_clover_stunt_virus_DNA_1_complete_sequence_EVOLVE_ROOT=e7feb6ad50489f145c5b0d8083567c47158a6ecd	0.0025	8	1001	0.203995	NewGenomeName_104
DERIVED_0003_gi_206599706_ref_NC_011290.1_Mycobacterium_phage_Gumball_complete_genome_EVOLVE_ROOT=68aea6bbfa2a63e12f28ba4503297431b730ec94	0.0025	8	64807	0.211864	NewGenomeName_105
DERIVED_0003_gi_225626323_ref_NC_012418.1_Pseudomonas_phage_phikF77_complete_genome_EVOLVE_ROOT=e60de774f9a23b815ef03b07607e7e6e89fb71ff	0.0025	8	43152	0.211864	NewGenomeName_106
DERIVED_0003_gi_238694878_ref_NC_012740.1_Enterobacteria_phage_JSE_complete_genome_EVOLVE_ROOT=bba199c31185538a3cb0cbdcd9c5c14789f1cc22	0.0025	8	166418	0.211864	NewGenomeName_107
DERIVED_0003_gi_255961480_ref_NC_013095.1_Faba_bean_necrotic_stunt_virus_DNA_S_complete_genome_EVOLVE_ROOT=be686ad6ac482ea0a17d43c6a99561aad8dc2d7b	0.01	8	992	0.451189	NewGenomeName_108
DERIVED_0003_gi_302861121_ref_NC_004913.2_Stx1_converting_phage_complete_genome_EVOLVE_ROOT=5660c5cf270531750d70a87c9dbe4df3ce95f9ec	0.01	8	59866	0.203995	NewGenomeName_109
DERIVED_0003_gi_310722194_ref_NC_014635.1_Aeromonas_phage_phiAS4_complete_genome_EVOLVE_ROOT=fc8eecf67f763424f50c63973d2d48e91ff2d434	0.0025	8	163875	0.203995	NewGenomeName_110
DERIVED_0003_gi_325171199_ref_NC_015158.1_Vibrio_phage_ICP2_complete_genome_EVOLVE_ROOT=53b09c5dd72bf8eb7fecd22b28feb7b4a23a2ef0	0.01	8	49675	0.203995	NewGenomeName_111
DERIVED_0003_gi_326782732_ref_NC_015283.1_Prochlorococcus_phage_P-RSM4_complete_genome_EVOLVE_ROOT=ca379ba87cdf115c945a19582318ff28eb959c8e	0.01	8	176428	0.220506	NewGenomeName_112
DERIVED_0003_gi_363539522_ref_NC_016071.1_Salmonella_phage_PVP-SE1_complete_genome_EVOLVE_ROOT=8ea7ae718b0751b642c36e84b25848d5a26e6b63	0.01	8	145964	0.451189	NewGenomeName_113
DERIVED_0003_gi_372450032_ref_NC_016655.1_Rhodococcus_phage_REQ1_complete_genome_EVOLVE_ROOT=5add3549a2d9f5089037ab3be27b2bb731ee44d3	0.01	8	51342	0.220506	NewGenomeName_114
DERIVED_0003_gi_374531598_ref_NC_016764.1_Pseudomonas_phage_Bf7_complete_genome_EVOLVE_ROOT=dc9ccfba8b847152e2e8a5cc81aefbe5697cd814	0.01	8	40058	0.220506	NewGenomeName_115
DERIVED_0003_gi_89888094_ref_NC_007856.1_Enterobacteria_phage_ID18_complete_genome_EVOLVE_ROOT=8438b8e61b8b3904b8982f9fde4648ef7ef52fe3	0.01	8	5486	0.451189	NewGenomeName_116
DERIVED_0003_gi_89888652_ref_NC_007821.1_Enterobacteria_phage_WA13_complete_genome_EVOLVE_ROOT=791fe6c2e5a2e81a91cbf14a2512d9a3b9c64ce6	0.0025	8	6068	0.220506	NewGenomeName_117
DERIVED_0003_gi_9626429_ref_NC_001427.1_Chicken_anemia_virus_complete_genome_EVOLVE_ROOT=c16f9001cbddfd3ff5ca23be060e77a199a7bad7	0.01	8	2319	0.220506	NewGenomeName_118
DERIVED_0003_MET7_523_length=4193_numreads=2471_EVOLVE_ROOT=bb3701c4d18c6a6414ab91d2d22f69d8958e120c	0.0025	8	4193	0.164279	NewGenomeName_119
DERIVED_0003_MET7_915_length=4285_numreads=1631_EVOLVE_ROOT=f9fb36cfce4a5ba6dbc2b7971185bdeed1cade76	0.01	8	4285	0.129926	NewGenomeName_120
DERIVED_0004_gi_115334607_ref_NC_008375.1_Raven_circovirus_complete_genome_EVOLVE_ROOT=99a4a9a71835e0b13bce94340b65fd7284d8bd78	0.0025	8	1898	0.360402	NewGenomeName_121
DERIVED_0004_gi_116630439_ref_NC_008521.1_Gull_circovirus_complete_genome_EVOLVE_ROOT=974aa628e96ee4a1999c707af7845f6c36532ea5	0.0025	8	2035	0.341716	NewGenomeName_122
DERIVED_0004_gi_158345134_ref_NC_009936.1_Enterobacteria_phage_LKA1_complete_genome_EVOLVE_ROOT=2b0ad60e7dd9005a828a319fc11bc1aa2f7de3a7	0.0025	8	41593	0.279794	NewGenomeName_123
DERIVED_0004_gi_167006427_ref_NC_010315.1_Abaca_bunchy_top_virus_segment_2_complete_sequence_EVOLVE_ROOT=65ed247c82440b646ffc6a7fc0a0d8f5fe1bcb1e	0.01	8	1057	0.154601	NewGenomeName_124
DERIVED_0004_gi_18875309_ref_NC_003410.1_Canary_circovirus_complete_genome_EVOLVE_ROOT=97b8dba158e7ce0f80761802fdca149721829c0d	0.01	8	1952	0.16159	NewGenomeName_125
DERIVED_0004_gi_189427122_ref_NC_010808.1_Staphylococcus_phage_phiMR25_complete_genome_EVOLVE_ROOT=b1ba99fce67744bc86d279751066c9978eb88c34	0.0025	8	44342	0.279794	NewGenomeName_126
DERIVED_0004_gi_20177469_ref_NC_003644.1_Milk_vetch_dwarf_virus_segment_7_complete_sequence_EVOLVE_ROOT=3a190530e57bb3ecea73f491fa9055f21d05c4d4	0.0025	8	1009	0.360402	NewGenomeName_127
DERIVED_0004_gi_20530226_ref_NC_003813.1_Subterranean_clover_stunt_virus_DNA_1_complete_sequence_EVOLVE_ROOT=e7feb6ad50489f145c5b0d8083567c47158a6ecd	0.0025	8	1001	0.341716	NewGenomeName_128
DERIVED_0004_gi_206599706_ref_NC_011290.1_Mycobacterium_phage_Gumball_complete_genome_EVOLVE_ROOT=68aea6bbfa2a63e12f28ba4503297431b730ec94	0.0025	8	64807	0.360402	NewGenomeName_129
DERIVED_0004_gi_225626323_ref_NC_012418.1_Pseudomonas_phage_phikF77_complete_genome_EVOLVE_ROOT=e60de774f9a23b815ef03b07607e7e6e89fb71ff	0.0025	8	43152	0.360402	NewGenomeName_130
DERIVED_0004_gi_238694878_ref_NC_012740.1_Enterobacteria_phage_JSE_complete_genome_EVOLVE_ROOT=bba199c31185538a3cb0cbdcd9c5c14789f1cc22	0.0025	8	166418	0.360402	NewGenomeName_131
DERIVED_0004_gi_255961480_ref_NC_013095.1_Faba_bean_necrotic_stunt_virus_DNA_S_complete_genome_EVOLVE_ROOT=be686ad6ac482ea0a17d43c6a99561aad8dc2d7b	0.01	8	992	0.16159	NewGenomeName_132
DERIVED_0004_gi_302861121_ref_NC_004913.2_Stx1_converting_phage_complete_genome_EVOLVE_ROOT=5660c5cf270531750d70a87c9dbe4df3ce95f9ec	0.01	8	59866	0.341716	NewGenomeName_133
DERIVED_0004_gi_310722194_ref_NC_014635.1_Aeromonas_phage_phiAS4_complete_genome_EVOLVE_ROOT=fc8eecf67f763424f50c63973d2d48e91ff2d434	0.0025	8	163875	0.341716	NewGenomeName_134
DERIVED_0004_gi_325171199_ref_NC_015158.1_Vibrio_phage_ICP2_complete_genome_EVOLVE_ROOT=53b09c5dd72bf8eb7fecd22b28feb7b4a23a2ef0	0.01	8	49675	0.341716	NewGenomeName_135
DERIVED_0004_gi_326782732_ref_NC_015283.1_Prochlorococcus_phage_P-RSM4_complete_genome_EVOLVE_ROOT=ca379ba87cdf115c945a19582318ff28eb959c8e	0.01	8	176428	0.154601	NewGenomeName_136
DERIVED_0004_gi_363539522_ref_NC_016071.1_Salmonella_phage_PVP-SE1_complete_genome_EVOLVE_ROOT=8ea7ae718b0751b642c36e84b25848d5a26e6b63	0.01	8	145964	0.16159	NewGenomeName_137
DERIVED_0004_gi_372450032_ref_NC_016655.1_Rhodococcus_phage_REQ1_complete_genome_EVOLVE_ROOT=5add3549a2d9f5089037ab3be27b2bb731ee44d3	0.01	8	51342	0.154601	NewGenomeName_138
DERIVED_0004_gi_374531598_ref_NC_016764.1_Pseudomonas_phage_Bf7_complete_genome_EVOLVE_ROOT=dc9ccfba8b847152e2e8a5cc81aefbe5697cd814	0.01	8	40058	0.154601	NewGenomeName_139
DERIVED_0004_gi_89888094_ref_NC_007856.1_Enterobacteria_phage_ID18_complete_genome_EVOLVE_ROOT=8438b8e61b8b3904b8982f9fde4648ef7ef52fe3	0.01	8	5486	0.16159	NewGenomeName_140
DERIVED_0004_gi_89888652_ref_NC_007821.1_Enterobacteria_phage_WA13_complete_genome_EVOLVE_ROOT=791fe6c2e5a2e81a91cbf14a2512d9a3b9c64ce6	0.0025	8	6068	0.154061	NewGenomeName_141
DERIVED_0004_gi_9626429_ref_NC_001427.1_Chicken_anemia_virus_complete_genome_EVOLVE_ROOT=c16f9001cbddfd3ff5ca23be060e77a199a7bad7	0.01	8	2319	0.154601	NewGenomeName_142
DERIVED_0004_MET7_523_length=4193_numreads=2471_EVOLVE_ROOT=bb3701c4d18c6a6414ab91d2d22f69d8958e120c	0.0025	8	4193	0.87721	NewGenomeName_143
DERIVED_0004_MET7_915_length=4285_numreads=1631_EVOLVE_ROOT=f9fb36cfce4a5ba6dbc2b7971185bdeed1cade76	0.01	8	4285	0.394331	NewGenomeName_144
DERIVED_0005_gi_115334607_ref_NC_008375.1_Raven_circovirus_complete_genome_EVOLVE_ROOT=99a4a9a71835e0b13bce94340b65fd7284d8bd78	0.0025	8	1898	0.255799	NewGenomeName_145
DERIVED_0005_gi_116630439_ref_NC_008521.1_Gull_circovirus_complete_genome_EVOLVE_ROOT=974aa628e96ee4a1999c707af7845f6c36532ea5	0.0025	8	2035	0.190975	NewGenomeName_146
DERIVED_0005_gi_158345134_ref_NC_009936.1_Enterobacteria_phage_LKA1_complete_genome_EVOLVE_ROOT=2b0ad60e7dd9005a828a319fc11bc1aa2f7de3a7	0.0025	8	41593	0.1496	NewGenomeName_147
DERIVED_0005_gi_167006427_ref_NC_010315.1_Abaca_bunchy_top_virus_segment_2_complete_sequence_EVOLVE_ROOT=65ed247c82440b646ffc6a7fc0a0d8f5fe1bcb1e	0.01	8	1057	0.22041	NewGenomeName_148
DERIVED_0005_gi_18875309_ref_NC_003410.1_Canary_circovirus_complete_genome_EVOLVE_ROOT=97b8dba158e7ce0f80761802fdca149721829c0d	0.01	8	1952	0.156282	NewGenomeName_149
DERIVED_0005_gi_189427122_ref_NC_010808.1_Staphylococcus_phage_phiMR25_complete_genome_EVOLVE_ROOT=b1ba99fce67744bc86d279751066c9978eb88c34	0.0025	8	44342	0.1496	NewGenomeName_150
DERIVED_0005_gi_20177469_ref_NC_003644.1_Milk_vetch_dwarf_virus_segment_7_complete_sequence_EVOLVE_ROOT=3a190530e57bb3ecea73f491fa9055f21d05c4d4	0.0025	8	1009	0.255799	NewGenomeName_151
DERIVED_0005_gi_20530226_ref_NC_003813.1_Subterranean_clover_stunt_virus_DNA_1_complete_sequence_EVOLVE_ROOT=e7feb6ad50489f145c5b0d8083567c47158a6ecd	0.0025	8	1001	0.190975	NewGenomeName_152
DERIVED_0005_gi_206599706_ref_NC_011290.1_Mycobacterium_phage_Gumball_complete_genome_EVOLVE_ROOT=68aea6bbfa2a63e12f28ba4503297431b730ec94	0.0025	8	64807	0.255799	NewGenomeName_153
DERIVED_0005_gi_225626323_ref_NC_012418.1_Pseudomonas_phage_phikF77_complete_genome_EVOLVE_ROOT=e60de774f9a23b815ef03b07607e7e6e89fb71ff	0.0025	8	43152	0.255799	NewGenomeName_154
DERIVED_0005_gi_238694878_ref_NC_012740.1_Enterobacteria_phage_JSE_complete_genome_EVOLVE_ROOT=bba199c31185538a3cb0cbdcd9c5c14789f1cc22	0.0025	8	166418	0.255799	NewGenomeName_155
DERIVED_0005_gi_255961480_ref_NC_013095.1_Faba_bean_necrotic_stunt_virus_DNA_S_complete_genome_EVOLVE_ROOT=be686ad6ac482ea0a17d43c6a99561aad8dc2d7b	0.01	8	992	0.156282	NewGenomeName_156
DERIVED_0005_gi_302861121_ref_NC_004913.2_Stx1_converting_phage_complete_genome_EVOLVE_ROOT=5660c5cf270531750d70a87c9dbe4df3ce95f9ec	0.01	8	59866	0.190975	NewGenomeName_157
DERIVED_0005_gi_310722194_ref_NC_014635.1_Aeromonas_phage_phiAS4_complete_genome_EVOLVE_ROOT=fc8eecf67f763424f50c63973d2d48e91ff2d434	0.0025	8	163875	0.190975	NewGenomeName_158
DERIVED_0005_gi_325171199_ref_NC_015158.1_Vibrio_phage_ICP2_complete_genome_EVOLVE_ROOT=53b09c5dd72bf8eb7fecd22b28feb7b4a23a2ef0	0.01	8	49675	0.190975	NewGenomeName_159
DERIVED_0005_gi_326782732_ref_NC_015283.1_Prochlorococcus_phage_P-RSM4_complete_genome_EVOLVE_ROOT=ca379ba87cdf115c945a19582318ff28eb959c8e	0.01	8	176428	0.22041	NewGenomeName_160
DERIVED_0005_gi_363539522_ref_NC_016071.1_Salmonella_phage_PVP-SE1_complete_genome_EVOLVE_ROOT=8ea7ae718b0751b642c36e84b25848d5a26e6b63	0.01	8	145964	0.156282	NewGenomeName_161
DERIVED_0005_gi_372450032_ref_NC_016655.1_Rhodococcus_phage_REQ1_complete_genome_EVOLVE_ROOT=5add3549a2d9f5089037ab3be27b2bb731ee44d3	0.01	8	51342	0.22041	NewGenomeName_162
DERIVED_0005_gi_374531598_ref_NC_016764.1_Pseudomonas_phage_Bf7_complete_genome_EVOLVE_ROOT=dc9ccfba8b847152e2e8a5cc81aefbe5697cd814	0.01	8	40058	0.22041	NewGenomeName_163
DERIVED_0005_gi_89888094_ref_NC_007856.1_Enterobacteria_phage_ID18_complete_genome_EVOLVE_ROOT=8438b8e61b8b3904b8982f9fde4648ef7ef52fe3	0.01	8	5486	0.156282	NewGenomeName_164
DERIVED_0005_gi_89888652_ref_NC_007821.1_Enterobacteria_phage_WA13_complete_genome_EVOLVE_ROOT=791fe6c2e5a2e81a91cbf14a2512d9a3b9c64ce6	0.0025	8	6068	0.22041	NewGenomeName_165
DERIVED_0005_gi_9626429_ref_NC_001427.1_Chicken_anemia_virus_complete_genome_EVOLVE_ROOT=c16f9001cbddfd3ff5ca23be060e77a199a7bad7	0.01	8	2319	0.22041	NewGenomeName_166
DERIVED_0005_MET7_523_length=4193_numreads=2471_EVOLVE_ROOT=bb3701c4d18c6a6414ab91d2d22f69d8958e120c	0.0025	8	4193	0.126432	NewGenomeName_167
DERIVED_0005_MET7_915_length=4285_numreads=1631_EVOLVE_ROOT=f9fb36cfce4a5ba6dbc2b7971185bdeed1cade76	0.01	8	4285	0.127265	NewGenomeName_168
DERIVED_0006_gi_115334607_ref_NC_008375.1_Raven_circovirus_complete_genome_EVOLVE_ROOT=99a4a9a71835e0b13bce94340b65fd7284d8bd78	0.0025	8	1898	0.134586	NewGenomeName_169
DERIVED_0006_gi_116630439_ref_NC_008521.1_Gull_circovirus_complete_genome_EVOLVE_ROOT=974aa628e96ee4a1999c707af7845f6c36532ea5	0.0025	8	2035	0.27567	NewGenomeName_170
DERIVED_0006_gi_158345134_ref_NC_009936.1_Enterobacteria_phage_LKA1_complete_genome_EVOLVE_ROOT=2b0ad60e7dd9005a828a319fc11bc1aa2f7de3a7	0.0025	8	41593	0.214578	NewGenomeName_171
DERIVED_0006_gi_167006427_ref_NC_010315.1_Abaca_bunchy_top_virus_segment_2_complete_sequence_EVOLVE_ROOT=65ed247c82440b646ffc6a7fc0a0d8f5fe1bcb1e	0.01	8	1057	0.225702	NewGenomeName_172
DERIVED_0006_gi_18875309_ref_NC_003410.1_Canary_circovirus_complete_genome_EVOLVE_ROOT=97b8dba158e7ce0f80761802fdca149721829c0d	0.01	8	1952	0.160475	NewGenomeName_173
DERIVED_0006_gi_189427122_ref_NC_010808.1_Staphylococcus_phage_phiMR25_complete_genome_EVOLVE_ROOT=b1ba99fce67744bc86d279751066c9978eb88c34	0.0025	8	44342	0.214578	NewGenomeName_174
DERIVED_0006_gi_20177469_ref_NC_003644.1_Milk_vetch_dwarf_virus_segment_7_complete_sequence_EVOLVE_ROOT=3a190530e57bb3ecea73f491fa9055f21d05c4d4	0.0025	8	1009	0.134586	NewGenomeName_175
DERIVED_0006_gi_20530226_ref_NC_003813.1_Subterranean_clover_stunt_virus_DNA_1_complete_sequence_EVOLVE_ROOT=e7feb6ad50489f145c5b0d8083567c47158a6ecd	0.0025	8	1001	0.27567	NewGenomeName_176
DERIVED_0006_gi_206599706_ref_NC_011290.1_Mycobacterium_phage_Gumball_complete_genome_EVOLVE_ROOT=68aea6bbfa2a63e12f28ba4503297431b730ec94	0.0025	8	64807	0.134586	NewGenomeName_177
DERIVED_0006_gi_225626323_ref_NC_012418.1_Pseudomonas_phage_phikF77_complete_genome_EVOLVE_ROOT=e60de774f9a23b815ef03b07607e7e6e89fb71ff	0.0025	8	43152	0.134586	NewGenomeName_178
DERIVED_0006_gi_238694878_ref_NC_012740.1_Enterobacteria_phage_JSE_complete_genome_EVOLVE_ROOT=bba199c31185538a3cb0cbdcd9c5c14789f1cc22	0.0025	8	166418	0.134586	NewGenomeName_179
DERIVED_0006_gi_255961480_ref_NC_013095.1_Faba_bean_necrotic_stunt_virus_DNA_S_complete_genome_EVOLVE_ROOT=be686ad6ac482ea0a17d43c6a99561aad8dc2d7b	0.01	8	992	0.160475	NewGenomeName_180
DERIVED_0006_gi_302861121_ref_NC_004913.2_Stx1_converting_phage_complete_genome_EVOLVE_ROOT=5660c5cf270531750d70a87c9dbe4df3ce95f9ec	0.01	8	59866	0.27567	NewGenomeName_181
DERIVED_0006_gi_310722194_ref_NC_014635.1_Aeromonas_phage_phiAS4_complete_genome_EVOLVE_ROOT=fc8eecf67f763424f50c63973d2d48e91ff2d434	0.0025	8	163875	0.27567	NewGenomeName_182
DERIVED_0006_gi_325171199_ref_NC_015158.1_Vibrio_phage_ICP2_complete_genome_EVOLVE_ROOT=53b09c5dd72bf8eb7fecd22b28feb7b4a23a2ef0	0.01	8	49675	0.27567	NewGenomeName_183
DERIVED_0006_gi_326782732_ref_NC_015283.1_Prochlorococcus_phage_P-RSM4_complete_genome_EVOLVE_ROOT=ca379ba87cdf115c945a19582318ff28eb959c8e	0.01	8	176428	0.225702	NewGenomeName_184
DERIVED_0006_gi_363539522_ref_NC_016071.1_Salmonella_phage_PVP-SE1_complete_genome_EVOLVE_ROOT=8ea7ae718b0751b642c36e84b25848d5a26e6b63	0.01	8	145964	0.160475	NewGenomeName_185
DERIVED_0006_gi_372450032_ref_NC_016655.1_Rhodococcus_phage_REQ1_complete_genome_EVOLVE_ROOT=5add3549a2d9f5089037ab3be27b2bb731ee44d3	0.01	8	51342	0.225702	NewGenomeName_186
DERIVED_0006_gi_374531598_ref_NC_016764.1_Pseudomonas_phage_Bf7_complete_genome_EVOLVE_ROOT=dc9ccfba8b847152e2e8a5cc81aefbe5697cd814	0.01	8	40058	0.225702	NewGenomeName_187
DERIVED_0006_gi_89888094_ref_NC_007856.1_Enterobacteria_phage_ID18_complete_genome_EVOLVE_ROOT=8438b8e61b8b3904b8982f9fde4648ef7ef52fe3	0.01	8	5486	0.160475	NewGenomeName_188
DERIVED_0006_gi_89888652_ref_NC_007821.1_Enterobacteria_phage_WA13_complete_genome_EVOLVE_ROOT=791fe6c2e5a2e81a91cbf14a2512d9a3b9c64ce6	0.0025	8	6068	0.225702	NewGenomeName_189
DERIVED_0006_gi_9626429_ref_NC_001427.1_Chicken_anemia_virus_complete_genome_EVOLVE_ROOT=c16f9001cbddfd3ff5ca23be060e77a199a7bad7	0.01	8	2319	0.225702	NewGenomeName_190
DERIVED_0006_MET7_523_length=4193_numreads=2471_EVOLVE_ROOT=bb3701c4d18c6a6414ab91d2d22f69d8958e120c	0.0025	8	4193	0.13085	NewGenomeName_191
DERIVED_0006_MET7_915_length=4285_numreads=1631_EVOLVE_ROOT=f9fb36cfce4a5ba6dbc2b7971185bdeed1cade76	0.01	8	4285	1.09077	NewGenomeName_192
DERIVED_0007_gi_115334607_ref_NC_008375.1_Raven_circovirus_complete_genome_EVOLVE_ROOT=99a4a9a71835e0b13bce94340b65fd7284d8bd78	0.0025	8	1898	0.129926	NewGenomeName_193
DERIVED_0007_gi_116630439_ref_NC_008521.1_Gull_circovirus_complete_genome_EVOLVE_ROOT=974aa628e96ee4a1999c707af7845f6c36532ea5	0.0025	8	2035	0.141618	NewGenomeName_194
DERIVED_0007_gi_158345134_ref_NC_009936.1_Enterobacteria_phage_LKA1_complete_genome_EVOLVE_ROOT=2b0ad60e7dd9005a828a319fc11bc1aa2f7de3a7	0.0025	8	41593	0.173493	NewGenomeName_195
DERIVED_0007_gi_167006427_ref_NC_010315.1_Abaca_bunchy_top_virus_segment_2_complete_sequence_EVOLVE_ROOT=65ed247c82440b646ffc6a7fc0a0d8f5fe1bcb1e	0.01	8	1057	1.67386	NewGenomeName_196
DERIVED_0007_gi_18875309_ref_NC_003410.1_Canary_circovirus_complete_genome_EVOLVE_ROOT=97b8dba158e7ce0f80761802fdca149721829c0d	0.01	8	1952	0.30521	NewGenomeName_197
DERIVED_0007_gi_189427122_ref_NC_010808.1_Staphylococcus_phage_phiMR25_complete_genome_EVOLVE_ROOT=b1ba99fce67744bc86d279751066c9978eb88c34	0.0025	8	44342	0.173493	NewGenomeName_198
DERIVED_0007_gi_20177469_ref_NC_003644.1_Milk_vetch_dwarf_virus_segment_7_complete_sequence_EVOLVE_ROOT=3a190530e57bb3ecea73f491fa9055f21d05c4d4	0.0025	8	1009	0.129926	NewGenomeName_199
DERIVED_0007_gi_20530226_ref_NC_003813.1_Subterranean_clover_stunt_virus_DNA_1_complete_sequence_EVOLVE_ROOT=e7feb6ad50489f145c5b0d8083567c47158a6ecd	0.0025	8	1001	0.141618	NewGenomeName_200
DERIVED_0007_gi_206599706_ref_NC_011290.1_Mycobacterium_phage_Gumball_complete_genome_EVOLVE_ROOT=68aea6bbfa2a63e12f28ba4503297431b730ec94	0.0025	8	64807	0.129926	NewGenomeName_201
DERIVED_0007_gi_225626323_ref_NC_012418.1_Pseudomonas_phage_phikF77_complete_genome_EVOLVE_ROOT=e60de774f9a23b815ef03b07607e7e6e89fb71ff	0.0025	8	43152	0.129926	NewGenomeName_202
DERIVED_0007_gi_238694878_ref_NC_012740.1_Enterobacteria_phage_JSE_complete_genome_EVOLVE_ROOT=bba199c31185538a3cb0cbdcd9c5c14789f1cc22	0.0025	8	166418	0.129926	NewGenomeName_203
DERIVED_0007_gi_255961480_ref_NC_013095.1_Faba_bean_necrotic_stunt_virus_DNA_S_complete_genome_EVOLVE_ROOT=be686ad6ac482ea0a17d43c6a99561aad8dc2d7b	0.01	8	992	0.30521	NewGenomeName_204
DERIVED_0007_gi_302861121_ref_NC_004913.2_Stx1_converting_phage_complete_genome_EVOLVE_ROOT=5660c5cf270531750d70a87c9dbe4df3ce95f9ec	0.01	8	59866	0.141618	NewGenomeName_205
DERIVED_0007_gi_310722194_ref_NC_014635.1_Aeromonas_phage_phiAS4_complete_genome_EVOLVE_ROOT=fc8eecf67f763424f50c63973d2d48e91ff2d434	0.0025	8	163875	0.141618	NewGenomeName_206
DERIVED_0007_gi_325171199_ref_NC_015158.1_Vibrio_phage_ICP2_complete_genome_EVOLVE_ROOT=53b09c5dd72bf8eb7fecd22b28feb7b4a23a2ef0	0.01	8	49675	0.141618	NewGenomeName_207
DERIVED_0007_gi_326782732_ref_NC_015283.1_Prochlorococcus_phage_P-RSM4_complete_genome_EVOLVE_ROOT=ca379ba87cdf115c945a19582318ff28eb959c8e	0.01	8	176428	1.67386	NewGenomeName_208
DERIVED_0007_gi_363539522_ref_NC_016071.1_Salmonella_phage_PVP-SE1_complete_genome_EVOLVE_ROOT=8ea7ae718b0751b642c36e84b25848d5a26e6b63	0.01	8	145964	0.30521	NewGenomeName_209
DERIVED_0007_gi_372450032_ref_NC_016655.1_Rhodococcus_phage_REQ1_complete_genome_EVOLVE_ROOT=5add3549a2d9f5089037ab3be27b2bb731ee44d3	0.01	8	51342	1.67386	NewGenomeName_210
DERIVED_0007_gi_374531598_ref_NC_016764.1_Pseudomonas_phage_Bf7_complete_genome_EVOLVE_ROOT=dc9ccfba8b847152e2e8a5cc81aefbe5697cd814	0.01	8	40058	1.67386	NewGenomeName_211
DERIVED_0007_gi_89888094_ref_NC_007856.1_Enterobacteria_phage_ID18_complete_genome_EVOLVE_ROOT=8438b8e61b8b3904b8982f9fde4648ef7ef52fe3	0.01	8	5486	0.30521	NewGenomeName_212
DERIVED_0007_gi_89888652_ref_NC_007821.1_Enterobacteria_phage_WA13_complete_genome_EVOLVE_ROOT=791fe6c2e5a2e81a91cbf14a2512d9a3b9c64ce6	0.0025	8	6068	1.67386	NewGenomeName_213
DERIVED_0007_gi_9626429_ref_NC_001427.1_Chicken_anemia_virus_complete_genome_EVOLVE_ROOT=c16f9001cbddfd3ff5ca23be060e77a199a7bad7	0.01	8	2319	1.67386	NewGenomeName_214
DERIVED_0007_MET7_523_length=4193_numreads=2471_EVOLVE_ROOT=bb3701c4d18c6a6414ab91d2d22f69d8958e120c	0.0025	8	4193	0.207278	NewGenomeName_215
DERIVED_0007_MET7_915_length=4285_numreads=1631_EVOLVE_ROOT=f9fb36cfce4a5ba6dbc2b7971185bdeed1cade76	0.01	8	4285	0.203995	NewGenomeName_216
DERIVED_0008_gi_115334607_ref_NC_008375.1_Raven_circovirus_complete_genome_EVOLVE_ROOT=99a4a9a71835e0b13bce94340b65fd7284d8bd78	0.0025	8	1898	0.394331	NewGenomeName_217
DERIVED_0008_gi_116630439_ref_NC_008521.1_Gull_circovirus_complete_genome_EVOLVE_ROOT=974aa628e96ee4a1999c707af7845f6c36532ea5	0.0025	8	2035	0.372978	NewGenomeName_218
DERIVED_0008_gi_158345134_ref_NC_009936.1_Enterobacteria_phage_LKA1_complete_genome_EVOLVE_ROOT=2b0ad60e7dd9005a828a319fc11bc1aa2f7de3a7	0.0025	8	41593	0.87721	NewGenomeName_219
DERIVED_0008_gi_167006427_ref_NC_010315.1_Abaca_bunchy_top_virus_segment_2_complete_sequence_EVOLVE_ROOT=65ed247c82440b646ffc6a7fc0a0d8f5fe1bcb1e	0.01	8	1057	0.175618	NewGenomeName_220
DERIVED_0008_gi_18875309_ref_NC_003410.1_Canary_circovirus_complete_genome_EVOLVE_ROOT=97b8dba158e7ce0f80761802fdca149721829c0d	0.01	8	1952	0.26369	NewGenomeName_221
DERIVED_0008_gi_189427122_ref_NC_010808.1_Staphylococcus_phage_phiMR25_complete_genome_EVOLVE_ROOT=b1ba99fce67744bc86d279751066c9978eb88c34	0.0025	8	44342	0.87721	NewGenomeName_222
DERIVED_0008_gi_20177469_ref_NC_003644.1_Milk_vetch_dwarf_virus_segment_7_complete_sequence_EVOLVE_ROOT=3a190530e57bb3ecea73f491fa9055f21d05c4d4	0.0025	8	1009	0.394331	NewGenomeName_223
DERIVED_0008_gi_20530226_ref_NC_003813.1_Subterranean_clover_stunt_virus_DNA_1_complete_sequence_EVOLVE_ROOT=e7feb6ad50489f145c5b0d8083567c47158a6ecd	0.0025	8	1001	0.372978	NewGenomeName_224
DERIVED_0008_gi_206599706_ref_NC_011290.1_Mycobacterium_phage_Gumball_complete_genome_EVOLVE_ROOT=68aea6bbfa2a63e12f28ba4503297431b730ec94	0.0025	8	64807	0.394331	NewGenomeName_225
DERIVED_0008_gi_225626323_ref_NC_012418.1_Pseudomonas_phage_phikF77_complete_genome_EVOLVE_ROOT=e60de774f9a23b815ef03b07607e7e6e89fb71ff	0.0025	8	43152	0.394331	NewGenomeName_226
DERIVED_0008_gi_238694878_ref_NC_012740.1_Enterobacteria_phage_JSE_complete_genome_EVOLVE_ROOT=bba199c31185538a3cb0cbdcd9c5c14789f1cc22	0.0025	8	166418	0.394331	NewGenomeName_227
DERIVED_0008_gi_255961480_ref_NC_013095.1_Faba_bean_necrotic_stunt_virus_DNA_S_complete_genome_EVOLVE_ROOT=be686ad6ac482ea0a17d43c6a99561aad8dc2d7b	0.01	8	992	0.26369	NewGenomeName_228
DERIVED_0008_gi_302861121_ref_NC_004913.2_Stx1_converting_phage_complete_genome_EVOLVE_ROOT=5660c5cf270531750d70a87c9dbe4df3ce95f9ec	0.01	8	59866	0.372978	NewGenomeName_229
DERIVED_0008_gi_310722194_ref_NC_014635.1_Aeromonas_phage_phiAS4_complete_genome_EVOLVE_ROOT=fc8eecf67f763424f50c63973d2d48e91ff2d434	0.0025	8	163875	0.372978	NewGenomeName_230
DERIVED_0008_gi_325171199_ref_NC_015158.1_Vibrio_phage_ICP2_complete_genome_EVOLVE_ROOT=53b09c5dd72bf8eb7fecd22b28feb7b4a23a2ef0	0.01	8	49675	0.372978	NewGenomeName_231
DERIVED_0008_gi_326782732_ref_NC_015283.1_Prochlorococcus_phage_P-RSM4_complete_genome_EVOLVE_ROOT=ca379ba87cdf115c945a19582318ff28eb959c8e	0.01	8	176428	0.175618	NewGenomeName_232
DERIVED_0008_gi_363539522_ref_NC_016071.1_Salmonella_phage_PVP-SE1_complete_genome_EVOLVE_ROOT=8ea7ae718b0751b642c36e84b25848d5a26e6b63	0.01	8	145964	0.26369	NewGenomeName_233
DERIVED_0008_gi_372450032_ref_NC_016655.1_Rhodococcus_phage_REQ1_complete_genome_EVOLVE_ROOT=5add3549a2d9f5089037ab3be27b2bb731ee44d3	0.01	8	51342	0.175618	NewGenomeName_234
DERIVED_0008_gi_374531598_ref_NC_016764.1_Pseudomonas_phage_Bf7_complete_genome_EVOLVE_ROOT=dc9ccfba8b847152e2e8a5cc81aefbe5697cd814	0.01	8	40058	0.175618	NewGenomeName_235
DERIVED_0008_gi_89888094_ref_NC_007856.1_Enterobacteria_phage_ID18_complete_genome_EVOLVE_ROOT=8438b8e61b8b3904b8982f9fde4648ef7ef52fe3	0.01	8	5486	0.26369	NewGenomeName_236
DERIVED_0008_gi_89888652_ref_NC_007821.1_Enterobacteria_phage_WA13_complete_genome_EVOLVE_ROOT=791fe6c2e5a2e81a91cbf14a2512d9a3b9c64ce6	0.0025	8	6068	0.175618	NewGenomeName_237
DERIVED_0008_gi_9626429_ref_NC_001427.1_Chicken_anemia_virus_complete_genome_EVOLVE_ROOT=c16f9001cbddfd3ff5ca23be060e77a199a7bad7	0.01	8	2319	0.175618	NewGenomeName_238
DERIVED_0008_MET7_523_length=4193_numreads=2471_EVOLVE_ROOT=bb3701c4d18c6a6414ab91d2d22f69d8958e120c	0.0025	8	4193	0.360402	NewGenomeName_239
DERIVED_0008_MET7_915_length=4285_numreads=1631_EVOLVE_ROOT=f9fb36cfce4a5ba6dbc2b7971185bdeed1cade76	0.01	8	4285	0.341716	NewGenomeName_240
gi_119953678_ref_NC_008722.1_Staphylococcus_phage_CNPH82_complete_genome	NA	NA	43420	0.164279	NewGenomeName_241
gi_12085135_ref_NC_002643.1_Bdellovibrio_phage_phiMH2K_complete_genome	NA	NA	4594	0.147143	NewGenomeName_242
gi_12280941_ref_NC_001792.2_Porcine_circovirus_1_complete_genome	NA	NA	1758	0.13085	NewGenomeName_243
gi_13095743_ref_NC_002667.1_Lactococcus_prophage_bIL286_complete_genome	NA	NA	41834	0.416054	NewGenomeName_244
gi_155370093_ref_NC_007804.2_Escherichia_phage_phiV10_complete_genome	NA	NA	39104	0.207278	NewGenomeName_245
gi_157325217_ref_NC_009812.1_Listeria_phage_B025_complete_genome	NA	NA	42653	0.154061	NewGenomeName_246
gi_167006425_ref_NC_010314.1_Abaca_bunchy_top_virus_DNA-N_complete_genome	NA	NA	1090	0.146116	NewGenomeName_247
gi_168495103_ref_NC_010355.1_Azospirillum_phage_Cd_complete_genome	NA	NA	62337	0.146116	NewGenomeName_248
gi_17313217_ref_NC_003278.1_Pseudomonas_phage_phiCTX_complete_genome	NA	NA	35580	0.273961	NewGenomeName_249
gi_18640469_ref_NC_003390.1_Synechococcus_phage_P60_complete_genome	NA	NA	47872	0.416054	NewGenomeName_250
gi_189427193_ref_NC_010807.1_Salmonella_phage_phiSG-JL2_complete_genome	NA	NA	38815	0.164279	NewGenomeName_251
gi_19387568_ref_NC_003438.1_Spiroplasma_phage_4_complete_genome	NA	NA	4421	0.154601	NewGenomeName_252
gi_19744929_ref_NC_003474.1_Banana_bunchy_top_virus_DNA_M_complete_sequence	NA	NA	986	0.308199	NewGenomeName_253
gi_20143449_ref_NC_003558.1_Faba_bean_necrotic_yellows_virus_DNA_1_complete_sequence	NA	NA	1004	0.273961	NewGenomeName_254
gi_20143459_ref_NC_003563.1_Faba_bean_necrotic_yellows_virus_DNA_5_complete_sequence	NA	NA	1006	0.224561	NewGenomeName_255
gi_20177457_ref_NC_003638.1_Milk_vetch_dwarf_virus_segment_1_complete_sequence	NA	NA	1007	0.207278	NewGenomeName_256
gi_20177467_ref_NC_003643.1_Milk_vetch_dwarf_virus_segment_6_complete_sequence	NA	NA	977	0.164279	NewGenomeName_257
gi_20530224_ref_NC_003812.1_Subterranean_clover_stunt_virus_DNA_8_complete_genome	NA	NA	1005	0.154061	NewGenomeName_258
gi_206600079_ref_NC_011287.1_Mycobacterium_phage_Pacc40_complete_genome	NA	NA	58554	0.13085	NewGenomeName_259
gi_212671382_ref_NC_011534.1_Kluyvera_phage_Kvp1_complete_genome	NA	NA	39472	0.154061	NewGenomeName_260
gi_23455848_ref_NC_004303.1_Streptococcus_phage_O1205_complete_genome	NA	NA	43075	0.308199	NewGenomeName_261
gi_255961478_ref_NC_013094.1_Faba_bean_necrotic_stunt_virus_DNA_R_complete_genome	NA	NA	1003	0.13085	NewGenomeName_262
gi_255961488_ref_NC_013099.1_Faba_bean_necrotic_stunt_virus_DNA_U1_complete_genome	NA	NA	986	0.416054	NewGenomeName_263
gi_282598847_ref_NC_013692.1_Pseudomonas_phage_LIT1_complete_genome	NA	NA	72544	0.146116	NewGenomeName_264
gi_289163350_ref_NC_013774.1_Porcine_circovirus_type_1_2a_complete_genome	NA	NA	1767	0.146116	NewGenomeName_265
gi_29134936_ref_NC_004629.1_Pseudomonas_phage_phiKZ_complete_genome	NA	NA	280334	0.224561	NewGenomeName_266
gi_31072008_ref_NC_004814.1_Streptococcus_phage_C1_complete_genome	NA	NA	16687	0.308199	NewGenomeName_267
gi_31343652_ref_NC_002628.2_Methanothermobacter_prophage_psiM100_complete_genome	NA	NA	28798	0.273961	NewGenomeName_268
gi_31543997_ref_NC_004827.1_Bacteriophage_Aaphi23_complete_genome	NA	NA	43033	0.207278	NewGenomeName_269
gi_318069473_ref_NC_014927.1_Cyclovirus_PKgoat21_PAK_2009_complete_genome	NA	NA	1838	0.154061	NewGenomeName_270
gi_318069476_ref_NC_014928.1_Cyclovirus_PKgoat11_PAK_2009_complete_genome	NA	NA	1751	0.207278	NewGenomeName_271
gi_318069479_ref_NC_014929.1_Cyclovirus_bat_USA_2009_complete_genome	NA	NA	1703	0.164279	NewGenomeName_272
gi_318082874_ref_NC_014930.1_Cyclovirus_NGchicken15_NGA_2009_complete_genome	NA	NA	1760	0.224561	NewGenomeName_273
gi_32453484_ref_NC_004928.1_Enterobacteria_phage_RB69_complete_genome	NA	NA	167560	3.04282	NewGenomeName_274
gi_330339438_ref_NC_015399.1_Barbel_circovirus_complete_genome	NA	NA	1957	0.308199	NewGenomeName_275
gi_330370657_ref_NC_015396.1_Avian_gyrovirus_2_complete_genome	NA	NA	2383	0.273961	NewGenomeName_276
gi_33620426_ref_NC_005066.1_Enterobacteria_phage_RB49_complete_genome	NA	NA	164018	0.154061	NewGenomeName_277
gi_374531191_ref_NC_016761.1_Salmonella_phage_SPN1S_complete_genome	NA	NA	38684	0.13085	NewGenomeName_278
gi_38018060_ref_NC_005148.1_Porcine_circovirus_2_complete_genome	NA	NA	1768	0.416054	NewGenomeName_279
gi_393707863_ref_NC_015785.1_Microvirus_CA82_complete_genome	NA	NA	5514	0.211864	NewGenomeName_280
gi_394922884_ref_NC_017091.1_Gyrovirus_GyV3_complete_genome	NA	NA	2359	3.04282	NewGenomeName_281
gi_46401626_ref_NC_005856.1_Enterobacteria_phage_P1_complete_genome	NA	NA	94800	0.146116	NewGenomeName_282
gi_47842848_ref_NC_005342.2_Burkholderia_phage_Bcep43_complete_genome	NA	NA	48024	0.13085	NewGenomeName_283
gi_48696638_ref_NC_005879.1_Vibrio_phage_VP2_complete_genome	NA	NA	39853	0.273961	NewGenomeName_284
gi_62362213_ref_NC_006949.1_Enterobacteria_phage_ES18_complete_genome	NA	NA	46900	0.224561	NewGenomeName_285
gi_77118167_ref_NC_007456.1_Enterobacteria_phage_K1F_complete_genome	NA	NA	39704	0.224561	NewGenomeName_286
gi_81343928_ref_NC_007603.1_Enterobacteria_phage_RTP_complete_genome	NA	NA	46219	0.207278	NewGenomeName_287
gi_9625433_ref_NC_001335.1_Mycobacterium_phage_L5_complete_genome	NA	NA	52297	3.04282	NewGenomeName_288
gi_9626658_ref_NC_001465.1_Coconut_foliar_decay_virus_complete_genome	NA	NA	1291	3.04282	NewGenomeName_289
gi_9627425_ref_NC_001604.1_Enterobacteria_phage_T7_complete_genome	NA	NA	39937	3.04282	NewGenomeName_290
gi_9627507_ref_NC_001609.1_Enterobacteria_phage_P4_complete_genome	NA	NA	11624	0.164279	NewGenomeName_291
gi_9628600_ref_NC_001697.1_Haemophilus_phage_HP1_complete_genome	NA	NA	32355	0.416054	NewGenomeName_292
gi_9633494_ref_NC_000929.1_Enterobacteria_phage_Mu_complete_genome	NA	NA	36717	0.308199	NewGenomeName_293
gi_9634948_ref_NC_002194.1_Chlamydia_phage_Chp2_complete_genome	NA	NA	4563	0.134413	NewGenomeName_294
gi_9791176_ref_NC_002180.1_Chlamydia_phage_CPAR39_complete_genome	NA	NA	4532	0.173493	NewGenomeName_295
MET6_110_length=4194_numreads=178	NA	NA	4194	3.04282	NewGenomeName_296
MET6_723_length=3989_numreads=474	NA	NA	3989	0.416054	NewGenomeName_297
MET7_154_length=4219_numreads=2607	NA	NA	4219	0.308199	NewGenomeName_298
MET7_224_length=4200_numreads=871	NA	NA	4200	0.273961	NewGenomeName_299
MET7_248_length=4281_numreads=2160	NA	NA	4281	0.224561	NewGenomeName_300
