# Supplementary material for: Evaluation of viral genome assembly and diversity estimation in deep metagenomes
Source: BMC Genomics. 2014 Nov 18;15(1):989. doi: 10.1186/1471-2164-15-989 (PMC4247695; doi:10.1186/1471-2164-15-989)
Supplement: Supplementary file 3 — Additional file 3: Error model statistics. Error model statistics. (XLSX 73 KB) [file 12864_2014_6692_MOESM3_ESM.xlsx]

## Sheet: Roche454FLX+
Error analysis for single_read
Overall error rate:	0.0015435
Bases covered by single_read:
53954806
Error rate along length of read:
1	0
2	0.0591364
3	0.00226539
4	0.001377
5	0.00125282
6	0.000627179
7	0.000589615
8	0.000526784
9	0.000464159
10	0.000489403
11	0.000464317
12	0.000451558
13	0.000413923
14	0.000463921
15	0.000363513
16	0.000426199
17	0.000413658
18	0.000401108
19	0.000401118
20	0.000313417
21	0.00045123
22	0.000451275
23	0.000376011
24	0.000413632
25	0.00036344
26	0.000275762
27	0.000288253
28	0.000250696
29	0.000313377
30	0.00031335
31	0.000338367
32	0.000451156
33	0.000376006
34	0.000463746
35	0.000501398
36	0.000300786
37	0.000363418
38	0.000325798
39	0.000476202
40	0.000376058
41	0.000438739
42	0.000338342
43	0.000338359
44	0.00038853
45	0.000400972
46	0.000313291
47	0.000288195
48	0.000451105
49	0.00033827
50	0.000325737
51	0.000263178
52	0.000263184
53	0.00017541
54	0.000288177
55	0.000275693
56	0.000325819
57	0.000413441
58	0.000388403
59	0.000238042
60	0.000275617
61	0.000288221
62	0.00032579
63	0.000263115
64	0.000238062
65	0.000175417
66	0.000212985
67	0.000238077
68	0.000200516
69	0.000175414
70	0.000225522
71	0.000325761
72	0.000325774
73	0.000225567
74	0.00017543
75	0.000238039
76	0.000225538
77	0.000275662
78	0.00022555
79	0.000212966
80	0.000313193
81	0.000225488
82	0.000250529
83	0.000338287
84	0.000212939
85	0.000187899
86	0.000250583
87	0.000187935
88	0.000200446
89	0.000200451
90	0.000175406
91	0.000300688
92	0.000125287
93	0.000150329
94	0.000187935
95	0.000313158
96	0.000225485
97	0.00016285
98	0.000238045
99	0.000225479
100	0.000237964
101	0.000162832
102	0.000150329
103	0.000150302
104	0.000225468
105	0.000225507
106	0.000187897
107	0.000137789
108	0.000150301
109	0.000225499
110	0.000125266
111	0.000212929
112	0.000125274
113	0.000137791
114	0.000162815
115	0.000187892
116	0.000137791
117	0.000212953
118	0.000212987
119	0.000162838
120	0.000225488
121	0.000150314
122	0.000187866
123	0.000225451
124	7.51531e-05
125	0.00011273
126	0.000238009
127	0.000112747
128	0.000187857
129	0.000150316
130	0.000187892
131	0.000125244
132	0.000112723
133	0.000125268
134	0.000125229
135	0.000150299
136	0.00015028
137	0.000162832
138	0.000112735
139	0.000150293
140	0.00012521
141	0.000200396
142	0.000125236
143	0.000187878
144	8.76567e-05
145	0.00015031
146	0.000150302
147	8.76786e-05
148	0.000150259
149	0.000100212
150	0.000150286
151	0.000112716
152	0.000162815
153	0.000187845
154	6.26174e-05
155	0.000112723
156	0.0001002
157	0.000175344
158	0.00013776
159	0.000100192
160	8.76655e-05
161	7.51447e-05
162	0.000125249
163	0.00011271
164	0.00018785
165	0.000150302
166	0.000150304
167	0.000137772
168	0.000125243
169	5.00971e-05
170	0.000137776
171	0.000125219
172	6.2619e-05
173	3.75709e-05
174	0.000137751
175	8.76699e-05
176	8.76622e-05
177	0.000112721
178	7.51315e-05
179	0.000100179
180	0.000125241
181	0.000125235
182	5.0092e-05
183	0.000137767
184	8.76644e-05
185	0.000125268
186	0.000100195
187	7.5139e-05
188	0.00010019
189	0.000100193
190	8.76622e-05
191	8.76534e-05
192	0.00012524
193	0.000150272
194	6.26111e-05
195	0.000100189
196	8.7694e-05
197	0.000125238
198	0.000100208
199	7.51277e-05
200	8.76578e-05
201	0.000112713
202	0.000150338
203	7.51447e-05
204	0.000112716
205	0.0001127
206	7.51418e-05
207	5.01027e-05
208	0.000125224
209	0.000125252
210	0.000162826
211	0.00010018
212	8.76775e-05
213	0.000112728
214	7.51625e-05
215	0.000100188
216	0.000100194
217	0.000125247
218	0.000100197
219	8.76764e-05
220	0.000112718
221	3.75737e-05
222	7.51531e-05
223	5.01002e-05
224	6.26268e-05
225	0.000125252
226	0.000137762
227	0.000100218
228	0.000125265
229	0.000112713
230	0.000112721
231	0.000200403
232	6.26229e-05
233	3.75723e-05
234	8.76677e-05
235	0.000112718
236	0.000100197
237	0.000100223
238	8.76699e-05
239	0.000137757
240	0.000187852
241	0.000125238
242	8.76764e-05
243	0.000175346
244	0.000112723
245	3.75742e-05
246	0.000125254
247	8.76907e-05
248	8.76721e-05
249	6.26237e-05
250	6.26331e-05
251	1.25263e-05
252	0.000137772
253	0.000112748
254	7.51465e-05
255	6.26276e-05
256	8.76885e-05
257	0.0001002
258	0.00011272
259	7.51644e-05
260	0.00011272
261	0.000100213
262	0.000112742
263	8.76808e-05
264	8.77028e-05
265	0.000150318
266	8.76743e-05
267	0.000162866
268	6.26307e-05
269	0.000150299
270	0.000125268
271	0.000125257
272	5.01128e-05
273	6.26354e-05
274	0.000125269
275	5.01002e-05
276	0.000150318
277	0.000162846
278	0.00015034
279	0.000100224
280	0.000125283
281	0.000125285
282	8.77083e-05
283	0.000162856
284	0.000162901
285	0.000137824
286	0.000112738
287	0.000125287
288	5.01171e-05
289	0.000150334
290	0.000112751
291	0.000125316
292	8.77039e-05
293	0.000150334
294	8.76874e-05
295	6.26464e-05
296	0.000150363
297	0.000125299
298	0.000100247
299	0.000100223
300	0.000125298
301	0.000150357
302	0.00017543
303	0.000112766
304	0.000100237
305	0.000112771
306	0.000162875
307	0.000112768
308	0.000112737
309	0.000137829
310	0.000150374
311	0.000137839
312	0.000187975
313	7.51701e-05
314	5.01291e-05
315	0.000112769
316	0.000137819
317	0.000150344
318	0.000150368
319	0.000112798
320	0.00017541
321	0.000112786
322	0.000137824
323	0.00015035
324	0.000150395
325	0.000150421
326	0.000163007
327	0.000187993
328	8.77116e-05
329	0.000175441
330	0.000225615
331	0.000125299
332	0.000162932
333	0.000250686
334	0.000263191
335	0.000150416
336	0.000238143
337	0.000137883
338	0.000200531
339	0.000238134
340	0.000137905
341	0.000162926
342	0.000200546
343	0.000225601
344	0.00018805
345	0.000175494
346	0.000100271
347	0.000187998
348	0.000225691
349	0.000175524
350	0.000288387
351	0.000188017
352	0.000288358
353	0.000175458
354	0.000275824
355	0.000363641
356	0.000275796
357	0.000200597
358	0.000200582
359	0.000175494
360	0.000300873
361	0.000325958
362	0.000313342
363	0.000263257
364	0.000188026
365	0.000313358
366	0.000213163
367	0.000250733
368	0.000238259
369	0.000288365
370	0.000288333
371	0.000275928
372	0.000250771
373	0.000351141
374	0.000263326
375	0.00018805
376	0.000363545
377	0.000388681
378	0.000326109
379	0.00035115
380	0.000326027
381	0.000313448
382	0.000351141
383	0.000313515
384	0.000213163
385	0.000326015
386	0.000313444
387	0.000300952
388	0.000276059
389	0.000250843
390	0.000263359
391	0.000313519
392	0.000300993
393	0.000338668
394	0.000338592
395	0.000351115
396	0.000376256
397	0.000326092
398	0.000275897
399	0.000338804
400	0.000426498
401	0.000476842
402	0.000501788
403	0.000364061
404	0.000414484
405	0.000427055
406	0.000377136
407	0.00037724
408	0.000427732
409	0.000453001
410	0.00039033
411	0.000327472
412	0.000365423
413	0.000479078
414	0.000416021
415	0.000529855
416	0.000365991
417	0.000391513
418	0.000353705
419	0.000379171
420	0.000568965
421	0.000417415
422	0.000442915
423	0.00044301
424	0.000468485
425	0.000519428
426	0.000456418
427	0.000405865
428	0.000583653
429	0.000469937
430	0.000419207
431	0.000419511
432	0.00036875
433	0.000483448
434	0.00048359
435	0.00049667
436	0.00052218
437	0.000675615
438	0.000612245
439	0.000548623
440	0.000562078
441	0.000574691
442	0.000460082
443	0.000562689
444	0.000499034
445	0.000588921
446	0.000653318
447	0.000500013
448	0.000500269
449	0.000590561
450	0.000539236
451	0.000681076
452	0.000604051
453	0.000694436
454	0.00055324
455	0.000579426
456	0.000656886
457	0.000683166
458	0.000709421
459	0.000774024
460	0.000697413
461	0.000684781
462	0.000633615
463	0.000620853
464	0.000750362
465	0.000854679
466	0.000751422
467	0.000609298
468	0.000778786
469	0.00072749
470	0.000623717
471	0.000910534
472	0.00102811
473	0.000833616
474	0.000833941
475	0.000795669
476	0.00079621
477	0.000809748
478	0.000901914
479	0.000876975
480	0.000850941
481	0.00091683
482	0.00103607
483	0.000878838
484	0.000840193
485	0.000985429
486	0.0010126
487	0.00109265
488	0.000935589
489	0.000989146
490	0.00109626
491	0.00104381
492	0.00113656
493	0.00108513
494	0.00105948
495	0.00103419
496	0.000901761
497	0.00106206
498	0.000996453
499	0.0011438
500	0.0012382
501	0.00122583
502	0.0011602
503	0.0010817
504	0.00110957
505	0.00121715
506	0.00131256
507	0.00130002
508	0.00139547
509	0.00143734
510	0.00153312
511	0.00174971
512	0.00136166
513	0.001364
514	0.0015545
515	0.00154242
516	0.00144953
517	0.00147873
518	0.00177917
519	0.00133214
520	0.00138845
521	0.00133575
522	0.00144621
523	0.00139348
524	0.00139485
525	0.00130116
526	0.00138407
527	0.00149592
528	0.00178611
529	0.00192628
530	0.00179103
531	0.00160106
532	0.00191947
533	0.00161819
534	0.00181476
535	0.00177563
536	0.00180556
537	0.00190503
538	0.00196499
539	0.0018829
540	0.00203993
541	0.00172081
542	0.00184978
543	0.00218898
544	0.00191226
545	0.00194451
546	0.00194693
547	0.00182211
548	0.00205336
549	0.00221082
550	0.00228667
551	0.00233379
552	0.00218113
553	0.00234329
554	0.00248927
555	0.00253614
556	0.00236885
557	0.00280689
558	0.00217708
559	0.00222351
560	0.00230078
561	0.002247
562	0.0024686
563	0.00250178
564	0.00257848
565	0.00239577
566	0.00253183
567	0.00299138
568	0.0028359
569	0.00307715
570	0.00311287
571	0.00310596
572	0.00265244
573	0.00282238
574	0.00294739
575	0.00313489
576	0.00331992
577	0.00301489
578	0.00332086
579	0.00301341
580	0.00333726
581	0.00302893
582	0.00341287
583	0.00323536
584	0.00330677
585	0.00351714
586	0.00343353
587	0.00333354
588	0.00334402
589	0.00339852
590	0.00326894
591	0.00334095
592	0.00345934
593	0.00348323
594	0.00358698
595	0.00375585
596	0.00354543
597	0.00342742
598	0.00359866
599	0.00381685
600	0.00394153
601	0.00396597
602	0.00409106
603	0.00418531
604	0.00376292
605	0.00411496
606	0.00409903
607	0.00396825
608	0.00433843
609	0.00420209
610	0.00471247
611	0.00483308
612	0.00429861
613	0.00469476
614	0.00437856
615	0.00429718
616	0.00459774
617	0.00473821
618	0.00427829
619	0.00460209
620	0.00497776
621	0.00456605
622	0.00486282
623	0.00513796
624	0.00491772
625	0.00470966
626	0.00562369
627	0.00473542
628	0.00546313
629	0.00568162
630	0.00526663
631	0.00494943
632	0.00549233
633	0.00546171
634	0.00624387
635	0.00573024
636	0.00555484
637	0.00584967
638	0.00608167
639	0.00644502
640	0.00621373
641	0.00620513
642	0.00640917
643	0.0071173
644	0.00646831
645	0.00629003
646	0.00653746
647	0.00688082
648	0.0066256
649	0.00632788
650	0.00637592
651	0.00647019
652	0.00726277
653	0.00708597
654	0.00712622
655	0.00701024
656	0.00758436
657	0.00742281
658	0.00765364
659	0.00677252
660	0.00782759
661	0.0077568
662	0.00780494
663	0.00759258
664	0.00731915
665	0.0075267
666	0.00761498
667	0.0076162
668	0.00855783
669	0.00836157
670	0.00846237
671	0.00813933
672	0.00812461
673	0.00777981
674	0.00814395
675	0.00850332
676	0.00931792
677	0.00859139
678	0.00844515
679	0.00851124
680	0.00863797
681	0.00892151
682	0.00884934
683	0.00953891
684	0.00941379
685	0.00859933
686	0.0095326
687	0.010164
688	0.00978057
689	0.00913137
690	0.00890208
691	0.00884979
692	0.00894497
693	0.00876148
694	0.00944479
695	0.00863045
696	0.00970663
697	0.0100195
698	0.0103815
699	0.0110925
700	0.010857
701	0.0104599
702	0.0103117
703	0.00984606
704	0.0102697
705	0.00975046
706	0.0107414
707	0.0114248
708	0.0112984
709	0.010612
710	0.0097798
711	0.0100116
712	0.0108865
713	0.0104244
714	0.0106701
715	0.0106802
716	0.0107359
717	0.0114171
718	0.0105249
719	0.0108314
720	0.0108639
721	0.011519
722	0.0104578
723	0.0105324
724	0.0115005
725	0.010536
726	0.0112326
727	0.010666
728	0.0108426
729	0.0118762
730	0.0110424
731	0.0119756
732	0.0120753
733	0.0116308
734	0.0113561
735	0.0116891
736	0.0110425
737	0.0104243
738	0.00988811
739	0.0110089
740	0.0113347
741	0.0109726
742	0.00990826
743	0.0100596
744	0.00992673
745	0.00941222
746	0.00969502
747	0.00887968
748	0.00914726
749	0.0100739
750	0.00835568
751	0.008581
752	0.0099915
753	0.0078685
754	0.00776211
755	0.00910302
756	0.00923112
757	0.00783618
758	0.00900535
759	0.00709178
760	0.00690691
761	0.00639854
762	0.00775098
763	0.00806198
764	0.00763604
765	0.00685334
766	0.00739064
767	0.00671232
768	0.00510768
769	0.00548678
770	0.00609975
771	0.00546807
772	0.00518941
773	0.00567236
774	0.00392549
775	0.00571339
776	0.00486987
777	0.0044603
778	0.00363847
779	0.0030214
780	0.0051247
781	0.00366364
782	0.00648543
783	0.00361991
784	0.0045203
785	0.00300188
786	0.00172911
787	0.0020432
788	0.00188529
789	0.00243457
790	0.00175547
791	0.00294489
792	0.00257594
793	0.00274273
794	0.00179695
795	0.000917958
796	0.000701344
797	0.00131359
798	0.00122564
799	0.00112247
800	0.00140163
801	0.00117432
802	0.00159426
803	0.00136184
804	0.0013887
805	0.00128132
806	0.000875401
807	0.000148434
808	0.000607903
809	0.000468384
810	0.00016
811	0.000165235
812	0.000336984
813	0.00103341
814	0.000530035
815	0.000180995
816	0.000558659
817	0
818	0
819	0
820	0.000206782
821	0
822	0
823	0
824	0
825	0
826	0
827	0
828	0
829	0
830	0
831	0
832	0
833	0
834	0
835	0
836	0
837	0
838	0
839	0
840	0
841	0
842	0
843	0
844	0
845	0
846	0
847	0
848	0
849	0
850	0
851	0
852	0
853	0
854	0
855	0
856	0
857	0
858	0
859	0
860	0
861	0
862	0
863	0
864	0
865	0
866	0
867	0
868	0
869	0
870	0
871	0
872	0
873	0
874	0
875	0
876	0
877	0
878	0
879	0
880	0
881	0
882	0
883	0
884	0
885	0
886	0
887	0
888	0
889	0
890	0
891	0
892	0
893	0
894	0
895	0
896	0
897	0
898	0
899	0
900	0
901	0
902	nan
903	nan
904	nan
905	nan
906	nan
907	nan
908	nan
909	nan
910	nan
911	nan
912	nan
913	nan
914	nan
915	nan
916	nan
917	nan
918	nan
919	nan
920	nan
921	nan
922	nan
923	nan
924	nan
925	nan
926	nan
927	nan
928	nan
929	nan
930	nan
931	nan
932	nan
933	nan
934	nan
935	nan
936	nan
937	nan
938	nan
939	nan
940	nan
941	nan
942	nan
943	nan
944	nan
945	nan
946	nan
947	nan
948	nan
949	nan
950	nan
951	nan
952	nan
953	nan
954	nan
955	nan
956	nan
957	nan
958	nan
959	nan
960	nan
961	nan
962	nan
963	nan
964	nan
965	nan
966	nan
967	nan
968	nan
969	nan
970	nan
971	nan
972	nan
973	nan
974	nan
975	nan
976	nan
977	nan
978	nan
979	nan
980	nan
981	nan
982	nan
983	nan
984	nan
985	nan
986	nan
987	nan
988	nan
989	nan
990	nan
991	nan
992	nan
993	nan
994	nan
995	nan
996	nan
997	nan
998	nan
999	nan
1000	nan
1001	nan
1002	nan
1003	nan
1004	nan
1005	nan
1006	nan
1007	nan
1008	nan
1009	nan
1010	nan
1011	nan
1012	nan
1013	nan
1014	nan
1015	nan
1016	nan
1017	nan
1018	nan
1019	nan
1020	nan
1021	nan
1022	nan
1023	nan
1024	nan
1025	nan
1026	nan
1027	nan
1028	nan
1029	nan
1030	nan
1031	nan
1032	nan
1033	nan
1034	nan
1035	nan
1036	nan
1037	nan
1038	nan
1039	nan
1040	nan
1041	nan
1042	nan
1043	nan
1044	nan
1045	nan
1046	nan
1047	nan
1048	nan
1049	nan
1050	nan
1051	nan
1052	nan
1053	nan
1054	nan
1055	nan
1056	nan
1057	nan
1058	nan
1059	nan
1060	nan
1061	nan
1062	nan
1063	nan
1064	nan
1065	nan
1066	nan
1067	nan
1068	nan
1069	nan
1070	nan
1071	nan
1072	nan
1073	nan
1074	nan
1075	nan
1076	nan
1077	nan
1078	nan
1079	nan
1080	nan
1081	nan
1082	nan
1083	nan
1084	nan
1085	nan
1086	nan
1087	nan
1088	nan
1089	nan
1090	nan
1091	nan
1092	nan
1093	nan
1094	nan
1095	nan
1096	nan
1097	nan
1098	nan
1099	nan
1100	nan
1101	nan
1102	nan
1103	nan
1104	nan
1105	nan
1106	nan
1107	nan
1108	nan
1109	nan
1110	nan
1111	nan
1112	nan
1113	nan
1114	nan
1115	nan
1116	nan
1117	nan
1118	nan
1119	nan
1120	nan
1121	nan
1122	nan
1123	nan
1124	nan
1125	nan
1126	nan
1127	nan
1128	nan
1129	nan
1130	nan
1131	nan
1132	nan
1133	nan
1134	nan
1135	nan
1136	nan
1137	nan
1138	nan
1139	nan
1140	nan
1141	nan
1142	nan
1143	nan
1144	nan
1145	nan
1146	nan
1147	nan
1148	nan
1149	nan
1150	nan
1151	nan
1152	nan
1153	nan
1154	nan
1155	nan
1156	nan
1157	nan
1158	nan
1159	nan
1160	nan
1161	nan
1162	nan
1163	nan
1164	nan
1165	nan
1166	nan
1167	nan
1168	nan
1169	nan
1170	nan
1171	nan
1172	nan
1173	nan
1174	nan
1175	nan
1176	nan
1177	nan
1178	nan
1179	nan
1180	nan
1181	nan
1182	nan
1183	nan
1184	nan
1185	nan
1186	nan
1187	nan
1188	nan
1189	nan
1190	nan
1191	nan
1192	nan
1193	nan
1194	nan
1195	nan
1196	nan
1197	nan
1198	nan
1199	nan
1200	nan
1201	nan
1202	nan
1203	nan
1204	nan
1205	nan
1206	nan
1207	nan
1208	nan
1209	nan
1210	nan
1211	nan
1212	nan
1213	nan
1214	nan
1215	nan
1216	nan
1217	nan
1218	nan
1219	nan
1220	nan
1221	nan
1222	nan
1223	nan
1224	nan
1225	nan
1226	nan
1227	nan
1228	nan
1229	nan
1230	nan
1231	nan
1232	nan
1233	nan
1234	nan
1235	nan
1236	nan
1237	nan
1238	nan
1239	nan
1240	nan
1241	nan
1242	nan
1243	nan
1244	nan
1245	nan
1246	nan
1247	nan
1248	nan
1249	nan
1250	nan
1251	nan
1252	nan
1253	nan
1254	nan
1255	nan
1256	nan
1257	nan
1258	nan
1259	nan
1260	nan
1261	nan
1262	nan
1263	nan
1264	nan
1265	nan
1266	nan
1267	nan
1268	nan
1269	nan
1270	nan
1271	nan
1272	nan
1273	nan
1274	nan
1275	nan
1276	nan
1277	nan
1278	nan
1279	nan
1280	nan
1281	nan
1282	nan
1283	nan
1284	nan
1285	nan
1286	nan
1287	nan
1288	nan
1289	nan
1290	nan
1291	nan
1292	nan
1293	nan
1294	nan
1295	nan
1296	nan
1297	nan
1298	nan
1299	nan
1300	nan
1301	nan
1302	nan
1303	nan
1304	nan
1305	nan
1306	nan
1307	nan
1308	nan
1309	nan
1310	nan
1311	nan
1312	nan
1313	nan
1314	nan
1315	nan
1316	nan
1317	nan
1318	nan
1319	nan
1320	nan
1321	nan
1322	nan
1323	nan
1324	nan
1325	nan
1326	nan
1327	nan
1328	nan
1329	nan
1330	nan
1331	nan
1332	nan
1333	nan
1334	nan
1335	nan
1336	nan
1337	nan
1338	nan
1339	nan
1340	nan
1341	nan
1342	nan
1343	nan
1344	nan
1345	nan
1346	nan
1347	nan
1348	nan
1349	nan
1350	nan
1351	nan
1352	nan
1353	nan
1354	nan
1355	nan
1356	nan
1357	nan
1358	nan
1359	nan
1360	nan
1361	nan
1362	nan
1363	nan
1364	nan
Error rate for nucleotides:
A:	0.00211914
T:	0.00135312
G:	0.00130845
C:	0.00141823
Sequences with unusually high error rates:
ACG G C -> ACG T C:	0.00175467
TTT T G -> TTT G G:	0.00176041
GTG G C -> GTG C C:	0.00177033
TTC C C -> TTC G C:	0.00177412
ACG A T -> ACG T T:	0.00177579
AGG A A -> AGG T A:	0.00177724
ACC C T -> ACC G T:	0.00178481
TTT T T -> TTT C T:	0.00178496
CAC A C -> CAC G C:	0.00179134
CGT T T -> CGT C T:	0.00181759
ACC A G -> ACC T G:	0.00182196
TAA T T -> TAA C T:	0.00182416
AAT A T -> AAT G T:	0.00182758
CTG A T -> CTG C T:	0.00182894
TTT G G -> TTT T G:	0.00182896
ACC C G -> ACC G G:	0.00183393
TTT T T -> TTT A T:	0.00183768
TTC T C -> TTC G C:	0.00183847
ACC A G -> ACC G G:	0.0018434
ACC A A -> ACC G A:	0.00184458
CCC G T -> CCC C T:	0.00184637
GCG G C -> GCG T C:	0.00185705
TGT T A -> TGT A A:	0.0018582
ACG G A -> ACG T A:	0.00186246
AAG A C -> AAG G C:	0.00186293
CGC C T -> CGC T T:	0.00186473
AAA A T -> AAA T T:	0.00188508
CGT T T -> CGT A T:	0.0019013
TAA A T -> TAA C T:	0.00192933
AAC A A -> AAC C A:	0.00193059
TAT T A -> TAT A A:	0.00193803
CAC C G -> CAC G G:	0.00194307
ACG G G -> ACG T G:	0.00195166
TTT T C -> TTT C C:	0.00196228
TCG G G -> TCG T G:	0.0019749
TTT C G -> TTT T G:	0.00197501
TTT T C -> TTT G C:	0.00199044
GGG T A -> GGG G A:	0.00199984
TCC C G -> TCC G G:	0.00201353
CTC C G -> CTC G G:	0.0020301
AGT A T -> AGT C T:	0.00203701
CTA A A -> CTA G A:	0.0020859
AAC C C -> AAC G C:	0.00208681
CCC G A -> CCC C A:	0.00208742
TTA T T -> TTA A T:	0.00210264
TAA G A -> TAA A A:	0.0021049
ACA A C -> ACA C C:	0.00211596
TCG G G -> TCG A G:	0.00212682
GCG G A -> GCG T A:	0.00213496
CCC G C -> CCC C C:	0.00214592
AAA A A -> AAA C A:	0.00215382
CTA T T -> CTA G T:	0.00215963
AAC A C -> AAC C C:	0.00216516
TGC A G -> TGC T G:	0.00216767
CCC T C -> CCC C C:	0.0021879
ACC C A -> ACC G A:	0.00221013
ACG A A -> ACG T A:	0.00222098
TAA T T -> TAA A T:	0.00222507
TTT A C -> TTT T C:	0.00222515
GGG A G -> GGG T G:	0.00222814
ACG A C -> ACG C C:	0.00223458
CCC T C -> CCC G C:	0.00225225
GTC T T -> GTC G T:	0.00226648
TTT A T -> TTT T T:	0.00227257
GGG A G -> GGG G G:	0.00227658
ACT A T -> ACT G T:	0.00228353
CCG C G -> CCG T G:	0.00228435
AAT A C -> AAT T C:	0.00231956
GGG A A -> GGG G A:	0.00234893
CGG G A -> CGG T A:	0.0023763
CCG A G -> CCG T G:	0.0023815
CCC C T -> CCC A T:	0.00238151
TTT C C -> TTT T C:	0.00238637
ACG A C -> ACG T C:	0.00240099
AAC C C -> AAC T C:	0.00241143
AAC G A -> AAC C A:	0.00244814
GGG G G -> GGG C G:	0.00246219
CGC C G -> CGC G G:	0.00246576
CCC G G -> CCC C G:	0.00247824
GAA G A -> GAA A A:	0.00248712
CAG A T -> CAG C T:	0.00249958
CAA T A -> CAA A A:	0.00253718
TTT A A -> TTT T A:	0.002555
CGG G C -> CGG T C:	0.00257215
AAA C T -> AAA A T:	0.00258484
GGG A A -> GGG T A:	0.00262528
AAA T A -> AAA G A:	0.00263509
CCC T T -> CCC C T:	0.00263546
GAA T A -> GAA A A:	0.00266082
AAT A T -> AAT C T:	0.00266346
GGG G T -> GGG T T:	0.00266507
AAC A A -> AAC T A:	0.00269384
GGG G G -> GGG T G:	0.00269668
CCC C T -> CCC G T:	0.00270838
CCC C A -> CCC G A:	0.0027084
AAG A G -> AAG C G:	0.0027556
GGG C G -> GGG T G:	0.00275572
AAG A C -> AAG T C:	0.00281073
AAC A T -> AAC T T:	0.00287898
AAT A C -> AAT C C:	0.002933
GGG G T -> GGG A T:	0.00294077
AAC A G -> AAC G G:	0.00297639
AAA T T -> AAA C T:	0.00297972
AAA G T -> AAA C T:	0.0030312
AAG A C -> AAG C C:	0.00303951
CCC C G -> CCC A G:	0.00304959
AAG A T -> AAG C T:	0.00306731
AAC A A -> AAC G A:	0.00308296
AAA A G -> AAA G G:	0.00319745
CCC C G -> CCC T G:	0.00328162
AAC A G -> AAC T G:	0.00333355
TAA T A -> TAA A A:	0.003367
AAA G T -> AAA A T:	0.00354872
AAA T T -> AAA A T:	0.00355911
ACG A G -> ACG T G:	0.00357143
AAA G G -> AAA C G:	0.00363636
CCC C G -> CCC G G:	0.0036794
AAG A G -> AAG T G:	0.00379189
AAA C G -> AAA A G:	0.003822
TTT C T -> TTT T T:	0.0039192
CCC C C -> CCC G C:	0.00398173
CCC A C -> CCC G C:	0.00400366
AAA G G -> AAA A G:	0.00407888
GGG G A -> GGG T A:	0.00416543
AAC T A -> AAC G A:	0.00429223
ACC A C -> ACC G C:	0.00434393
GGG G C -> GGG T C:	0.0043629
AAA A G -> AAA T G:	0.00444922
AAA C C -> AAA A C:	0.00448448
AAA C A -> AAA A A:	0.00458102
CCC A C -> CCC C C:	0.0047472
AAA A C -> AAA C C:	0.00490729
TTT T A -> TTT A A:	0.0049267
GGG G A -> GGG C A:	0.00512414
AAA A T -> AAA C T:	0.00537489
AAC A C -> AAC T C:	0.00570816
AAA A C -> AAA G C:	0.00596455
AAA T A -> AAA C A:	0.0059668
AAA A G -> AAA C G:	0.00597311
GGG G T -> GGG C T:	0.00601939
GGG C G -> GGG G G:	0.00611521
AAA A C -> AAA T C:	0.00626378
TTT G T -> TTT T T:	0.00638534
AAA G A -> AAA C A:	0.00648369
AAC A C -> AAC G C:	0.0109133
AAA G A -> AAA A A:	0.0109612
AAA T A -> AAA A A:	0.0125242
Probability of an insertion: 0.00369900319908
Probability of a deletion: 0.00187212238331

## Sheet: GAIIx
Error analysis for read_1				Error analysis for read_2
Overall error rate:	0.0167324			Overall error rate:	0.0214232
Bases covered by read_1:				Bases covered by read_2:
152403595				148803068
Error rate along length of read:				Error rate along length of read:
1	0			1	0
2	0.0220451			2	0.00661938
3	0.00939474			3	0.00519337
4	0.00651357			4	0.00510338
5	0.0062727			5	0.00524702
6	0.00340677			6	0.00269946
7	0.00336004			7	0.00301072
8	0.00325194			8	0.00282595
9	0.00296694			9	0.00274788
10	0.00311463			10	0.00288901
11	0.00306286			11	0.00527868
12	0.0032981			12	0.00353968
13	0.00319371			13	0.00332793
14	0.00326653			14	0.0031594
15	0.00305755			15	0.00298901
16	0.00325429			16	0.00342308
17	0.00311599			17	0.0031798
18	0.00319726			18	0.00307819
19	0.00311554			19	0.0028403
20	0.0032105			20	0.00295381
21	0.00295674			21	0.00299333
22	0.00286687			22	0.00261717
23	0.00292858			23	0.00278186
24	0.00324528			24	0.00283939
25	0.00342428			25	0.00301662
26	0.00313642			26	0.00299987
27	0.00302145			27	0.00291277
28	0.00312362			28	0.00286564
29	0.00315324			29	0.00295177
30	0.00530706			30	0.00295956
31	0.00320813			31	0.00315818
32	0.00313391			32	0.00314906
33	0.00336744			33	0.00348454
34	0.00343373			34	0.0034298
35	0.00366133			35	0.00360008
36	0.00370783			36	0.00361223
37	0.00377018			37	0.00376832
38	0.00379888			38	0.00367812
39	0.00378205			39	0.00365177
40	0.00395622			40	0.00382711
41	0.00409969			41	0.00395178
42	0.00453707			42	0.00374501
43	0.00449156			43	0.00526531
44	0.00417985			44	0.00334872
45	0.00395028			45	0.00341257
46	0.00393246			46	0.00333149
47	0.00394038			47	0.00350987
48	0.00370487			48	0.00346629
49	0.00386518			49	0.0036092
50	0.00375335			50	0.00367001
51	0.00397996			51	0.00365075
52	0.00393741			52	0.00412002
53	0.00406011			53	0.00383117
54	0.00404132			54	0.00389807
55	0.00462812			55	0.00436429
56	0.00450739			56	0.00406022
57	0.00473697			57	0.0044859
58	0.00494179			58	0.00447983
59	0.00509023			59	0.00500484
60	0.00543657			60	0.00506362
61	0.00566416			61	0.00535757
62	0.00556521			62	0.00521565
63	0.0057285			63	0.0052197
64	0.00621635			64	0.0056241
65	0.00625494			65	0.00579844
66	0.00619656			66	0.00543661
67	0.0064103			67	0.00502006
68	0.00645879			68	0.00503018
69	0.00604219			69	0.005465
70	0.00564934			70	0.00535655
71	0.00567902			71	0.00534438
72	0.00613321			72	0.00543155
73	0.00575323			73	0.00579438
74	0.00603228			74	0.00577615
75	0.00612827			75	0.00608731
76	0.00647757			76	0.00626062
77	0.00690308			77	0.00693157
78	0.00713168			78	0.00668529
79	0.00758983			79	0.00704712
80	0.00807768			80	0.00768465
81	0.00813804			81	0.00772315
82	0.0085962			82	0.00835053
83	0.00880696			83	0.00830697
84	0.00884259			84	0.00826335
85	0.00926612			85	0.00899413
86	0.00979556			86	0.00881372
87	0.00953829			87	0.00923437
88	0.00997171			88	0.0100583
89	0.0100875			89	0.0104973
90	0.0104012			90	0.013477
91	0.0103903			91	0.00967428
92	0.0108575			92	0.0110163
93	0.0100638			93	0.0103209
94	0.0101658			94	0.0106464
95	0.0105489			95	0.0111917
96	0.0103767			96	0.0113023
97	0.012255			97	0.0122317
98	0.0110399			98	0.0121476
99	0.0114518			99	0.012321
100	0.0117805			100	0.0130876
101	0.0125011			101	0.0139627
102	0.0143509			102	0.0152796
103	0.0139686			103	0.0149699
104	0.0145432			104	0.0165873
105	0.015273			105	0.0161101
106	0.0161991			106	0.0192322
107	0.0165197			107	0.0188384
108	0.0177532			108	0.0183016
109	0.0182939			109	0.0197473
110	0.0182757			110	0.0199069
111	0.0202643			111	0.0210668
112	0.02044			112	0.0218044
113	0.0212803			113	0.0224068
114	0.0213381			114	0.0239003
115	0.0203273			115	0.0276533
116	0.0206266			116	0.0278505
117	0.0215129			117	0.0328226
118	0.0228528			118	0.0325625
119	0.0264778			119	0.0317899
120	0.0236353			120	0.0366378
121	0.0248852			121	0.0343226
122	0.026299			122	0.0346515
123	0.0264486			123	0.0369601
124	0.0275378			124	0.0378771
125	0.0292847			125	0.0396638
126	0.03004			126	0.0416529
127	0.0327145			127	0.0423318
128	0.0341539			128	0.0438731
129	0.036181			129	0.0469439
130	0.0369042			130	0.0566689
131	0.0385246			131	0.0505974
132	0.0421956			132	0.0633776
133	0.0444542			133	0.0557068
134	0.0466617			134	0.0624796
135	0.0481037			135	0.0608714
136	0.0489105			136	0.0660464
137	0.0516844			137	0.0709372
138	0.0518448			138	0.0754168
139	0.0503518			139	0.0830612
140	0.0533466			140	0.0874337
141	0.0551892			141	0.083584
142	0.0595075			142	0.0896365
143	0.0608408			143	0.0937624
144	0.0616823			144	0.100003
145	0.0649545			145	0.0979064
146	0.0680545			146	0.0998202
147	0.0717533			147	0.104164
148	0.0779348			148	0.111821
149	0.077935			149	0.115196
150	0.0805107			150	0.11624
151	0.119236			151	0.146808
Error rate for nucleotides:				Error rate for nucleotides:
A:	0.0163362			A:	0.0231568
T:	0.0162397			T:	0.0199247
G:	0.0139807			G:	0.0167015
C:	0.0210343			C:	0.0264609
Sequences with unusually high error rates:				Sequences with unusually high error rates:
TCT A G -> TCT C G:	0.0336699			CGA A A -> CGA C A:	0.036428
AGC C C -> AGC G C:	0.0337481			GCG G G -> GCG A G:	0.0366345
CCC C C -> CCC A C:	0.0343252			GCC C G -> GCC A G:	0.0367075
CAC C G -> CAC A G:	0.0369433			CCC A A -> CCC C A:	0.0367762
CGT A G -> CGT C G:	0.0369457			GGG C T -> GGG G T:	0.0371115
GGG T A -> GGG G A:	0.0386612			CGC A C -> CGC C C:	0.0385168
ACA A G -> ACA C G:	0.0393616			AGG T G -> AGG G G:	0.0385966
GGT C C -> GGT T C:	0.0400438			GGG C C -> GGG A C:	0.0391005
GCT A G -> GCT G G:	0.040318			CAC C A -> CAC A A:	0.0392664
GAT C G -> GAT G G:	0.0408163			GGG C T -> GGG A T:	0.0394647
CCC G C -> CCC T C:	0.0419013			ACC C A -> ACC A A:	0.0402187
GGA T C -> GGA C C:	0.0429807			CCC A G -> CCC C G:	0.0403894
GTG G G -> GTG A G:	0.0451405			ACA C A -> ACA A A:	0.0407113
GAT C T -> GAT G T:	0.0489078			GGA A T -> GGA C T:	0.0408908
GCG G G -> GCG A G:	0.0495798			GAT C G -> GAT G G:	0.0411392
ACT A G -> ACT C G:	0.0496898			GAT C T -> GAT G T:	0.0428129
CCC G C -> CCC A C:	0.0500196			ACA A C -> ACA C C:	0.0435769
GAT C C -> GAT G C:	0.0557185			GAT C C -> GAT G C:	0.0440863
ACA T G -> ACA C G:	0.0573167			ACA A T -> ACA C T:	0.0450589
GGA T C -> GGA G C:	0.0574771			GGG T A -> GGG G A:	0.0455522
GAT C A -> GAT G A:	0.0576862			ACC C G -> ACC A G:	0.0458356
AGC C C -> AGC A C:	0.0612465			ACA A A -> ACA C A:	0.0466366
AGA T C -> AGA C C:	0.0642034			GAT C A -> GAT G A:	0.0469303
GAT C G -> GAT A G:	0.0645519			GCT A G -> GCT G G:	0.0481473
AAC G T -> AAC A T:	0.0663845			TCT A G -> TCT C G:	0.0482327
TTG A A -> TTG G A:	0.0712469			CCC G C -> CCC A C:	0.0484027
CCC G C -> CCC C C:	0.071494			CCC C C -> CCC A C:	0.0507784
CAC C C -> CAC A C:	0.0719117			AGA T C -> AGA C C:	0.0516406
TGA T C -> TGA G C:	0.072512			GAT C G -> GAT A G:	0.0516878
GGA C C -> GGA A C:	0.0728181			GGA T C -> GGA C C:	0.0557384
GCG G G -> GCG T G:	0.0747899			ACT A G -> ACT C G:	0.0588727
GCG G G -> GCG C G:	0.0759104			GGG T G -> GGG G G:	0.0593195
GAT C A -> GAT A A:	0.077341			CGT A G -> CGT C G:	0.0594678
GAT C C -> GAT A C:	0.0784457			AAC G T -> AAC A T:	0.0608786
GTG G G -> GTG C G:	0.0801474			CAC C G -> CAC A G:	0.0638932
CAT T C -> CAT C C:	0.0805966			CTA G C -> CTA T C:	0.0645281
CTA G C -> CTA T C:	0.0815952			TGA T C -> TGA G C:	0.0665099
GAT C T -> GAT A T:	0.0887299			ACA A G -> ACA C G:	0.0666552
CCC A C -> CCC C C:	0.0962593			AGC C C -> AGC A C:	0.0673722
TGA T C -> TGA C C:	0.0980392			ACA T G -> ACA C G:	0.0686177
TAA C G -> TAA T G:	0.103427			GTG G G -> GTG C G:	0.0687467
CTA G C -> CTA C C:	0.111391			GGA T C -> GGA G C:	0.0717577
TGC G G -> TGC A G:	0.116577			TTG A A -> TTG G A:	0.0733985
TCC C A -> TCC T A:	0.1205			CCC G C -> CCC C C:	0.0743466
CGA T C -> CGA G C:	0.12062			GAT C C -> GAT A C:	0.0744252
CGA T C -> CGA C C:	0.120989			CAT T C -> CAT C C:	0.077752
TTC C G -> TTC T G:	0.129086			GGA C C -> GGA A C:	0.0784396
GCT A G -> GCT C G:	0.14452			GAT C T -> GAT A T:	0.078458
GTG G G -> GTG T G:	0.145094			GAT C A -> GAT A A:	0.0816116
AGA T C -> AGA G C:	0.171677			CGA T C -> CGA G C:	0.0871606
TGT G G -> TGT A G:	0.191609			GCG G G -> GCG C G:	0.0964171
GGA T C -> GGA A C:	0.212869			CAC C C -> CAC A C:	0.0978937
TCC C C -> TCC T C:	0.238641			CCC A C -> CCC C C:	0.0979635
ACG G G -> ACG A G:	0.519002			TAA C G -> TAA T G:	0.0999033
				TGA T C -> TGA C C:	0.102116
				CTA G C -> CTA C C:	0.103282
Probability of an insertion: 0.000119032625182				TGC G G -> TGC A G:	0.116644
				GCG G G -> GCG T G:	0.119364
Probability of a deletion: 3.39886995448e-05				TTC C G -> TTC T G:	0.126849
				TCC C A -> TCC T A:	0.138846
				CGA T C -> CGA C C:	0.148173
				GCT A G -> GCT C G:	0.155299
				TGT G G -> TGT A G:	0.1786
				AGA T C -> AGA G C:	0.187041
				GGA T C -> GGA A C:	0.199693
				GTG G G -> GTG T G:	0.228186
				TCC C C -> TCC T C:	0.232811
				ACG G G -> ACG A G:	0.437955
				Probability of an insertion: 0.000121912808948
				Probability of a deletion: 3.60476438564e-05

## Sheet: Miseq
Error analysis for read_1			Error analysis for read_2
Overall error rate:	0.00227504		Overall error rate:	0.00183676
Bases covered by read_1:			Bases covered by read_2:
17523234			17249985
Error rate along length of read:			Error rate along length of read:
1	0		1	0
2	0.00618652		2	0.00695873
3	0.00443368		3	0.00490204
4	0.00474325		4	0.00598187
5	0.00505537		5	0.00535145
6	0.00131302		6	0.00151761
7	0.00124438		7	0.00167383
8	0.00146868		8	0.00148371
9	0.00117486		9	0.00136252
10	0.0010193		10	0.00117276
11	0.00160625		11	0.00149984
12	0.00141628		12	0.00155154
13	0.00176123		13	0.00130969
14	0.00138122		14	0.00127494
15	0.00138093		15	0.00115414
16	0.00153605		16	0.00105044
17	0.00127694		17	0.00108464
18	0.00141496		18	0.00120513
19	0.00153509		19	0.00153126
20	0.00153496		20	0.00125591
21	0.0132276		21	0.00134191
22	0.00113787		22	0.00137587
23	0.00155135		23	0.00140983
24	0.00122372		24	0.00120341
25	0.0013098		25	0.00103142
26	0.00134395		26	0.001306
27	0.00124005		27	0.00123673
28	0.00136012		28	0.00132218
29	0.00101561		29	0.00121903
30	0.00161779		30	0.00120155
31	0.00146277		31	0.00149328
32	0.00132494		32	0.00113258
33	0.0013762		33	0.00140683
34	0.00115227		34	0.000994854
35	0.00156503		35	0.00138937
36	0.00127202		36	0.00140592
37	0.0013062		37	0.00126854
38	0.00118579		38	0.00149128
39	0.00127172		39	0.00123417
40	0.00128888		40	0.00133692
41	0.00137481		41	0.00161119
42	0.00103111		42	0.00118264
43	0.00146073		43	0.00123406
44	0.00168414		44	0.00135404
45	0.00106548		45	0.00121692
46	0.00163258		46	0.00118264
47	0.000962381		47	0.014963
48	0.00134044		48	0.000994104
49	0.0013576		49	0.00114836
50	0.00113422		50	0.00131976
51	0.00116859		51	0.00138832
52	0.00140918		52	0.00104552
53	0.00118577		53	0.0011655
54	0.00128888		54	0.000788427
55	0.00139199		55	0.00143974
56	0.00113422		56	0.000976964
57	0.0014951		57	0.00121692
58	0.00125451		58	0.000942701
59	0.00147792		59	0.00140546
60	0.0012717		60	0.0013369
61	0.00139199		61	0.00121692
62	0.00140918		62	0.000891266
63	0.000842069		63	0.000737008
64	0.00139199		64	0.00109694
65	0.00122014		65	0.00101124
66	0.00142636		66	0.00138832
67	0.00135762		67	0.00140546
68	0.00103109		68	0.00109694
69	0.00139197		69	0.00128548
70	0.00147789		70	0.00106266
71	0.00128886		71	0.00113122
72	0.00173566		72	0.00102838
73	0.0012373		73	0.00152544
74	0.00127167		74	0.0015083
75	0.00142634		75	0.00121692
76	0.00149508		76	0.00126834
77	0.00159819		77	0.00119978
78	0.00134041		78	0.00128548
79	0.00187314		79	0.00149116
80	0.00140915		80	0.000925545
81	0.00156382		81	0.00126834
82	0.00139197		82	0.0014226
83	0.00168411		83	0.00109694
84	0.00106546		84	0.0012512
85	0.00139197		85	0.00114836
86	0.00104827		86	0.000976964
87	0.00149508		87	0.0014226
88	0.00156382		88	0.00128548
89	0.0012373		89	0.00119978
90	0.00142634		90	0.00101124
91	0.00146071		91	0.00118264
92	0.00195907		92	0.00152544
93	0.00116857		93	0.00101124
94	0.00132325		94	0.00154258
95	0.001581		95	0.00131976
96	0.00127167		96	0.0014226
97	0.00166692		97	0.00138832
98	0.0012373		98	0.00119978
99	0.00168411		99	0.0014226
100	0.00147789		100	0.00147402
101	0.00142634		101	0.00131976
102	0.00142634		102	0.000994104
103	0.00140915		103	0.00118264
104	0.00146071		104	0.00135404
105	0.00134041		105	0.00131976
106	0.00120294		106	0.00119978
107	0.00168411		107	0.00126834
108	0.00170129		108	0.00169683
109	0.00127167		109	0.0012512
110	0.00137478		110	0.00130262
111	0.00149508		111	0.0013369
112	0.00156382		112	0.00140546
113	0.00164974		113	0.00147402
114	0.00130604		114	0.00130262
115	0.00128888		115	0.00154258
116	0.00125449		116	0.00126834
117	0.00134041		117	0.00102838
118	0.00127167		118	0.000908405
119	0.00104827		119	0.00109694
120	0.00125449		120	0.00123406
121	0.00142634		121	0.00126834
122	0.00127167		122	0.00114836
123	0.0011342		123	0.0010798
124	0.00182159		124	0.00118264
125	0.0013576		125	0.00114836
126	0.00128886		126	0.00140546
127	0.0013576		127	0.00126836
128	0.00170129		128	0.00173114
129	0.00151226		129	0.0135235
130	0.00116857		130	0.00147404
131	0.00134041		131	0.00133692
132	0.00177003		132	0.00150832
133	0.00144352		133	0.00138834
134	0.00142634		134	0.00123408
135	0.00163255		135	0.0012855
136	0.00164974		136	0.0011998
137	0.00137478		137	0.00123408
138	0.00116857		138	0.000908421
139	0.00152945		139	0.00130264
140	0.00163255		140	0.0015426
141	0.00161537		141	0.0013712
142	0.00128886		142	0.0012855
143	0.00128886		143	0.00104554
144	0.000962348		144	0.00126836
145	0.00137478		145	0.00126834
146	0.000893609		146	0.00121692
147	0.00104827		147	0.0012512
148	0.00130604		148	0.00104552
149	0.00134041		149	0.00118264
150	0.00161537		150	0.00128548
151	0.00139197		151	0.00143974
152	0.0013576		152	0.00135404
153	0.0012373		153	0.00142262
154	0.001581		154	0.00164544
155	0.00127167		155	0.00125122
156	0.00106546		156	0.0011998
157	0.00154663		157	0.00155974
158	0.00139197		158	0.00125122
159	0.00144352		159	0.00183398
160	0.00127167		160	0.00114838
161	0.00122012		161	0.000925561
162	0.001581		162	0.00159399
163	0.00170129		163	0.0011655
164	0.00116857		164	0.00101124
165	0.00108264		165	0.00154258
166	0.00134041		166	0.00128548
167	0.00130604		167	0.0013369
168	0.00127167		168	0.0013369
169	0.00151226		169	0.0012512
170	0.00108264		170	0.000925545
171	0.00118575		171	0.000959824
172	0.00115138		172	0.00109694
173	0.0507639		173	0.00113122
174	0.000979533		174	0.0013369
175	0.00154663		175	0.00157685
176	0.00154663		176	0.00161113
177	0.00127167		177	0.00119978
178	0.00128886		178	0.0013369
179	0.00115138		179	0.00157685
180	0.001581		180	0.00145688
181	0.00137478		181	0.00140546
182	0.00144352		182	0.00113122
183	0.00137478		183	0.00128548
184	0.00128886		184	0.00121692
185	0.0466739		185	0.00140546
186	0.00146071		186	0.00140546
187	0.0019247		187	0.00195393
188	0.00661614		188	0.00155971
189	0.0012373		189	0.00130262
190	0.00161537		190	0.00118264
191	0.00137481		191	0.00135404
192	0.0169614		192	0.00119978
193	0.0147961		193	0.00130262
194	0.00127167		194	0.00121692
195	0.00104829		195	0.00157685
196	0.00156382		196	0.00149116
197	0.00128886		197	0.00154258
198	0.000927979		198	0.000994104
199	0.00118575		199	0.00135404
200	0.00111701		200	0.00102838
201	0.00120294		201	0.00142262
202	0.0264646		202	0.00157685
203	0.00140915		203	0.00145688
204	0.00109983		204	0.00114836
205	0.00128886		205	0.00109694
206	0.00125449		206	0.00128548
207	0.00122012		207	0.00145688
208	0.00130604		208	0.00179967
209	0.00115138		209	0.0015083
210	0.00149508		210	0.00135404
211	0.00139197		211	0.00145688
212	0.00137478		212	0.0015083
213	0.00151226		213	0.00135404
214	0.0362255		214	0.00188537
215	0.00177003		215	0.00155971
216	0.00139197		216	0.00150832
217	0.00156382		217	0.00140546
218	0.00140918		218	0.00149116
219	0.00180443		219	0.00167969
220	0.0012717		220	0.00169683
221	0.00135762		221	0.00131976
222	0.00128888		222	0.0015083
223	0.00166695		223	0.00159405
224	0.0011514		224	0.00131978
225	0.00120296		225	0.0014569
226	0.00132325		226	0.00171397
227	0.00137481		227	0.0016283
228	0.00106548		228	0.00185109
229	0.00132327		229	0.00152544
230	0.00146073		230	0.00152544
231	0.00147792		231	0.00149123
232	0.00123733		232	0.00174828
233	0.00122014		233	0.00155974
234	0.00134044		234	0.00152549
235	0.00171851		235	0.00202256
236	0.0014951		236	0.0018169
237	0.00154666		237	0.00159405
238	0.00137485		238	0.00159405
239	0.00123737		239	0.00157694
240	0.00127174		240	0.00183408
241	0.0016842		241	0.00231402
242	0.001203		242	0.00209115
243	0.00159827		243	0.00193695
244	0.00113427		244	0.00183411
245	0.00158108		245	0.00241687
246	0.00135767		246	0.00214265
247	0.00158108		247	0.00197127
248	0.00147797		248	0.00198841
249	0.00130611		249	0.00215979
250	0.00113425		250	0.00183414
251	0.00115144		251	0.00214272
252	0.00139204		252	0.00219573
253	0.00125455		253	0.00290179
254	0.00154671		254	0.00201072
255	0.00151239		255	0.00247691
256	0.00175303		256	0.00216931
257	0.00140937		257	0.0023617
258	0.00166721		258	0.00215718
259	0.00127196		259	0.00260826
260	0.00147825		260	0.00221365
261	0.00142683		261	0.00228666
262	0.00161598		262	0.00267203
263	0.00137544		263	0.00241512
264	0.0015819		264	0.00275027
265	0.00147898		265	0.0025984
266	0.00151348		266	0.00291774
267	0.00178915		267	0.00320345
268	0.00137668		268	0.00326568
269	0.00175581		269	0.00242894
270	0.00161818		270	0.00284026
271	0.00189443		271	0.0030607
272	0.00168811		272	0.00331966
273	0.00130935		273	0.00292111
274	0.00153361		274	0.00323671
275	0.0015858		275	0.00334034
276	0.00158607		276	0.00393246
277	0.00203473		277	0.00389818
278	0.00153565		278	0.00353821
279	0.00165706		279	0.00350182
280	0.00189904		280	0.00398179
281	0.00193464		281	0.00332207
282	0.00838013		282	0.00360613
283	0.0180168		283	0.00325531
284	0.00205829		284	0.00394649
285	0.00171319		285	0.00421448
286	0.00181806		286	0.00415885
287	0.00185285		287	0.00348384
288	0.0016283		288	0.00363506
289	0.00199303		289	0.00429617
290	0.00159564		290	0.00396304
291	0.00135386		291	0.00368162
292	0.00177219		292	0.00374364
293	0.00186051		293	0.00342278
294	0.0019672		294	0.00405482
295	0.00203975		295	0.00298339
296	0.00185049		296	0.0033286
297	0.00262087		297	0.00237929
298	0.0035479		298	0.00413611
299	0.00660338		299	0.00617376
300	0.00614233		300	0.00621997
301	0.00570134		301	0.00449735
302	0.0118247		302	0.0754962
303	nan		303	nan
304	nan		304	nan
305	nan		305	nan
306	nan		306	nan
307	nan		307	nan
308	nan		308	nan
309	nan		309	nan
310	nan		310	nan
311	nan		311	nan
312	nan		312	nan
313	nan		313	nan
314	nan		314	nan
315	nan		315	nan
316	nan		316	nan
317	nan		317	nan
318	nan		318	nan
319	nan		319	nan
320	nan		320	nan
321	nan		321	nan
322	nan		322	nan
323	nan		323	nan
324	nan		324	nan
325	nan		325	nan
326	nan		326	nan
327	nan		327	nan
328	nan		328	nan
329	nan		329	nan
330	nan		330	nan
331	nan		331	nan
332	nan		332	nan
333	nan		333	nan
334	nan		334	nan
335	nan		335	nan
336	nan		336	nan
337	nan		337	nan
338	nan		338	nan
339	nan		339	nan
340	nan		340	nan
341	nan		341	nan
342	nan		342	nan
343	nan		343	nan
344	nan		344	nan
345	nan		345	nan
346	nan		346	nan
347	nan		347	nan
348	nan		348	nan
349	nan		349	nan
350	nan		350	nan
351	nan		351	nan
Error rate for nucleotides:			Error rate for nucleotides:
A:	0.00144226		A:	0.00141358
T:	0.00213128		T:	0.00113502
G:	0.00301521		G:	0.00239916
C:	0.00278604		C:	0.00269581
Sequences with unusually high error rates:			Sequences with unusually high error rates:
CAG T A -> CAG C A:	0.0308649		CAG T A -> CAG C A:	0.021505
ACT A C -> ACT G C:	0.0503625		AAC G T -> AAC A T:	0.047567
TTG A A -> TTG G A:	0.0525221		CAT T C -> CAT C C:	0.0561224
AAC G T -> AAC A T:	0.0753278		ACT A C -> ACT G C:	0.0849788
TAA C G -> TAA T G:	0.0859361		TTG A A -> TTG G A:	0.0855211
CAT T C -> CAT C C:	0.102824		CCG C C -> CCG T C:	0.110094
CCG C C -> CCG T C:	0.10736		TCC C A -> TCC T A:	0.111901
TGC G G -> TGC A G:	0.135317		TGC G G -> TGC A G:	0.112121
TTC C G -> TTC T G:	0.13725		TAA C G -> TAA T G:	0.129096
TCC C A -> TCC T A:	0.152404		TTC C G -> TTC T G:	0.13377
TGT G G -> TGT A G:	0.157383		TGT G G -> TGT A G:	0.160709
GGG G C -> GGG A C:	0.206067		GGG G C -> GGG A C:	0.176003
Probability of an insertion: 2.86476799888e-05			Probability of an insertion: 1.15362419156e-05
Probability of a deletion: 1.76337313078e-05			Probability of a deletion: 1.64058113674e-05

## Sheet: Hiseq
Error analysis for read_1			Error analysis for read_2
Overall error rate:	0.00169255		Overall error rate:	0.00152771
Bases covered by read_1:			Bases covered by read_2:
108624013			108294913
Error rate along length of read:			Error rate along length of read:
1	0		1	0
2	0.00955728		2	0.0054695
3	0.00304358		3	0.00365416
4	0.00288875		4	0.00348121
5	0.0026905		5	0.00321348
6	0.00141893		6	0.00167411
7	0.00128807		7	0.00151205
8	0.00209869		8	0.00156714
9	0.00116041		9	0.00132002
10	0.00181295		10	0.00128885
11	0.00140203		11	0.00138772
12	0.001531		12	0.00154612
13	0.00135012		13	0.00136742
14	0.00122001		14	0.00136891
15	0.00117122		15	0.00128239
16	0.0012391		16	0.00203959
17	0.00110546		17	0.00120316
18	0.00130059		18	0.00133983
19	0.00129466		19	0.00127759
20	0.00139915		20	0.00131868
21	0.00127688		21	0.00122689
22	0.00130853		22	0.00121183
23	0.001148		23	0.00119684
24	0.00109573		24	0.00117251
25	0.0012152		25	0.0011828
26	0.00139813		26	0.00133439
27	0.00142239		27	0.00141393
28	0.00141679		28	0.00134749
29	0.00131506		29	0.00114443
30	0.00139066		30	0.00131849
31	0.00127773		31	0.00122023
32	0.00121519		32	0.00118467
33	0.00128799		33	0.00129041
34	0.001414		34	0.0013372
35	0.0013916		35	0.00147195
36	0.0011648		36	0.00115566
37	0.00126186		37	0.0013503
38	0.00137759		38	0.0013372
39	0.00149613		39	0.0013765
40	0.00130853		40	0.00129415
41	0.00135239		41	0.00137463
42	0.00130106		42	0.00134843
43	0.00124693		43	0.00134468
44	0.00130573		44	0.00143545
45	0.00115733		45	0.00132316
46	0.00141493		46	0.00135311
47	0.00150266		47	0.00130071
48	0.0013468		48	0.00133252
49	0.001428		49	0.00142516
50	0.00128333		50	0.00126795
51	0.00148959		51	0.0014392
52	0.00146452		52	0.00224901
53	0.00129665		53	0.00127212
54	0.00111845		54	0.00106637
55	0.00138838		55	0.00136711
56	0.00130072		56	0.00123342
57	0.00143346		57	0.00136856
58	0.0013253		58	0.0011524
59	0.00157116		59	0.00138225
60	0.00164149		60	0.00131975
61	0.00164361		61	0.00134823
62	0.00131584		62	0.00129509
63	0.00115154		63	0.00107031
64	0.00151161		64	0.00127986
65	0.00148568		65	0.0012774
66	0.0015907		66	0.00132662
67	0.00153959		67	0.0012744
68	0.00139494		68	0.00110945
69	0.00166097		69	0.00156177
70	0.00165944		70	0.00139962
71	0.00128255		71	0.00125622
72	0.00161623		72	0.00135352
73	0.00143778		73	0.00118371
74	0.00150483		74	0.00129808
75	0.0016366		75	0.00136737
76	0.00154249		76	0.00118135
77	0.00155154		77	0.00124115
78	0.00141507		78	0.00131519
79	0.00161078		79	0.00137705
80	0.00152124		80	0.00135872
81	0.00179425		81	0.00139052
82	0.0016822		82	0.00143944
83	0.00148206		83	0.0014188
84	0.00147252		84	0.00126455
85	0.00132107		85	0.00128741
86	0.00143431		86	0.00204665
87	0.00157213		87	0.0014233
88	0.00165392		88	0.00231791
89	0.00146129		89	0.00131523
90	0.00599538		90	0.00135598
91	0.00176233		91	0.00136542
92	0.00155479		92	0.00144526
93	0.00149564		93	0.00138547
94	0.00162317		94	0.00139823
95	0.00155945		95	0.00152253
96	0.00145549		96	0.00129001
97	0.00150121		97	0.00131312
98	0.00148422		98	0.00127737
99	0.00332513		99	0.00350637
100	0.00324438		100	0.00334486
101	0.00345257		101	0.00350393
102	0.00859964		102	0.00344027
103	nan		103	nan
104	nan		104	nan
105	nan		105	nan
106	nan		106	nan
107	nan		107	nan
108	nan		108	nan
109	nan		109	nan
110	nan		110	nan
111	nan		111	nan
112	nan		112	nan
113	nan		113	nan
114	nan		114	nan
115	nan		115	nan
116	nan		116	nan
117	nan		117	nan
118	nan		118	nan
119	nan		119	nan
120	nan		120	nan
121	nan		121	nan
122	nan		122	nan
123	nan		123	nan
124	nan		124	nan
125	nan		125	nan
126	nan		126	nan
127	nan		127	nan
128	nan		128	nan
129	nan		129	nan
130	nan		130	nan
131	nan		131	nan
132	nan		132	nan
133	nan		133	nan
134	nan		134	nan
135	nan		135	nan
136	nan		136	nan
137	nan		137	nan
138	nan		138	nan
139	nan		139	nan
140	nan		140	nan
141	nan		141	nan
142	nan		142	nan
143	nan		143	nan
144	nan		144	nan
145	nan		145	nan
146	nan		146	nan
147	nan		147	nan
148	nan		148	nan
149	nan		149	nan
150	nan		150	nan
151	nan		151	nan
152	nan		152	nan
153	nan		153	nan
Error rate for nucleotides:			Error rate for nucleotides:
A:	0.000940219		A:	0.00103812
T:	0.00130362		T:	0.00103935
G:	0.00262534		G:	0.00200084
C:	0.00225865		C:	0.00233449
Sequences with unusually high error rates:			Sequences with unusually high error rates:
CAG T A -> CAG C A:	0.0328296		AAC G T -> AAC A T:	0.0509788
TTG A A -> TTG G A:	0.0556216		CAT T C -> CAT C C:	0.0580167
AAC G T -> AAC A T:	0.0797924		TTG A A -> TTG G A:	0.0681323
CAT T C -> CAT C C:	0.0990966		CCG C C -> CCG T C:	0.095853
TAA C G -> TAA T G:	0.099258		TCC C A -> TCC T A:	0.103737
TGC G G -> TGC A G:	0.105532		ACT A C -> ACT G C:	0.111266
ACT A C -> ACT G C:	0.106647		TTC C G -> TTC T G:	0.114234
CCG C C -> CCG T C:	0.11379		TGC G G -> TGC A G:	0.116814
TTC C G -> TTC T G:	0.118867		TAA C G -> TAA T G:	0.124131
TCC C A -> TCC T A:	0.126189		TGT G G -> TGT A G:	0.127488
TGT G G -> TGT A G:	0.141222		GGG G C -> GGG A C:	0.233427
GGG G C -> GGG A C:	0.295732		GCG G G -> GCG A G:	0.607143
GCG G G -> GCG A G:	0.47619
			Probability of an insertion: 2.61785149594e-05
Probability of an insertion: 1.81359530512e-05
			Probability of a deletion: 6.5377032068e-06
Probability of a deletion: 5.46840411797e-06
